# Supplementary material for: Diversified alternaria pathogenicity alters plant–soil feedbacks through leaf–root-microbiome dynamics in agroforestry systems
Source: Hortic Res. 2025 May 21;12(8):uhaf137. doi: 10.1093/hr/uhaf137 (PMC12282122; doi:10.1093/hr/uhaf137)
Supplement: Web_Material_uhaf137 [file web_material_uhaf137.zip]

Archive with 3 entries (3 files):
- Supplementary figure.docx
- Supplementary files.docx
- Supplementary table.xlsx
