# Supplementary material for: Diversified alternaria pathogenicity alters plant–soil feedbacks through leaf–root-microbiome dynamics in agroforestry systems
Source: Hortic Res. 2025 May 21;12(8):uhaf137. doi: 10.1093/hr/uhaf137 (PMC12282122; doi:10.1093/hr/uhaf137)
Supplement: Web_Material_uhaf137 [file web_material_uhaf137.zip › Supplementary table.xlsx]

## Sheet: Supplementary Table 1
Supplementary Table 1 Effects of different pathogenicity levels of infection by Alternaria panax on the abundance of fungi at genus level.
Genus	Relative abundance (%)
	CK	AH	AM	AL
Chaetosphaeria	0.1369	0.2575	0.1025*	0.1043
Conlarium	0.0011	0.0007	0.0002*	0.0004
Infundichalara	0.0223	0.0174	0.0453*	0.05
Paecilomyces	0.0062	0.0047	0.0014*	0.0025
Phomatospora	0.0297	0.0343	0.0199*	0.0237
Pseudogymnoascus	0.6367	0.6346	0.2022*	0.9232
Thozetella	0.0021	0.0018	0.0070*	0.0007
Archaeospora	0.0003	0.0008	0.0014	0.0027*
Arthrinium	0.0017	0.0015	0.0046*	0.0036*
Betamyces	0.0011	0.0005	0.0016	0.0001*
Biatriospora	0.0003	0.0006	0	0.0016*
Chordomyces	0.0046	0.0051	0.0093	0.0164*
Ciliolarina	0.0046	0.0082	0.0044	0.0021*
Claviceps	0.0366	0.0308	0.0218	0.0178*
Cyberlindnera	0.0021	0.0023	0.0013	0.0006*
Entorrhiza	0.0022	0.0015	0.0000*	0.0007*
Filobasidium	0.0003	0	0.0011	0.0016*
Microdochium	0.0053	0.0054	0.0037	0.0012*
Penicillium	3.0224	3.3821	2.3515	2.0867*
Plectosphaerella	14.1752	11.412	19.2247	27.2393*
Podospora	0.0397	0.0203	0.0776	0.0187*
Stilbella	0.0251	0.0179	0.0217	0.0102*
Zopfiella	0.0008	0.0005	0.0009	0.0000*
Acremonium	0.0432	0.0542*	0.0701	0.0465
Beauveria	0.3336	0.0412*	0.0318*	0.0313*
Carcinomyces	0.0003	0.0046*	0.0021*	0.0077
Cladobotryum	0.007	0.0014*	0.0039	0.0012*
Coprinellus	0.0034	0.0058*	0.0051	0.0021
Cylindrocarpon	0.1081	0.1699*	0.1285	0.0854
Dendrochytridium	0.0031	0.0116*	0.0071	0.006
Dendrosporium	0	0.0029*	0.0008	0.0001
Fibulochlamys	0.0021	0.0000*	0.0014	0.0002*
Gigaspora	0.0041	0.0097*	0.006	0.0103
Glomus	0.0008	0.0107*	0.0034*	0.0027*
Gonytrichum	0.1427	0.1930*	0.1502	0.2063
Inocybe	0.0359	0.0864*	0.0431	0.0381
Isaria	0.0102	0.0167*	0.0083	0.0069
Lecanicillium	0.0022	0.0091*	0.0056*	0.0049
Leucosporidium	0.0236	0.0055*	0.0113	0.0053*
Metarhizium	0.6076	0.7564*	0.5841	0.6144
Mortierella	17.1841	20.1850*	16.4148	13.1878*
Myxotrichum	0.1109	0.0315*	0.0586	0.0432*
Niesslia	0.0024	0.0002*	0.0007	0.0002*
Peniophora	0.0013	0.0000*	0.0006	0.0002
Peyronellaea	0.0205	0.0107*	0.0278	0.015
Pyrenochaetopsis	0.2672	0.0847*	0.1783	0.4727
Setophoma	0.0027	0.0005*	0.0005*	0.0083
Talaromyces	0.5819	0.8778*	0.5992	0.5992
Torula	0.0024	0.0005*	0.0005*	0.002
Vishniacozyma	0.0203	0.0063*	0.0154	0.0185
Rhizophydium	0	0	0	0.0015*
An asterisk indicates a significant difference compared with the blank control (CK) according to two-tailed Student’s unpaired t-test (n = 6 biologically independent samples, *P < 0.05)

## Sheet: Supplementary Table 2
Supplementary Table 2 Effects of different pathogenicity levels of infection by Alternaria panax on the abundance of bacteria at genus level.
Genus	Relative abundance（%）
	CK	AH	AM	AL
Actinoallomurus	0.2378	0.3311	0.1935*	0.3205
Agromyces	0.0005	0.0034*	0.0026	0.0026
Allocatelliglobosispora	0.0214	0.0373*	0.0358	0.0906*
Catenulispora	0.1971	0.2801*	0.2539	0.2820*
Cellulomonas	0.0048	0.0108	0.0038	0.0195*
Cellulosimicrobium	0.0024	0.0099	0.0017	0.0144*
Crossiella	0.1676	0.1709	0.2859	0.2849*
Jatrophihabitans	0.271	0.3260*	0.2623	0.3073
Kineosporia	0.0264	0.0459*	0.044	0.0337*
Kitasatospora	0.5412	0.7078*	0.5907	0.6703*
Kribbella	0.0279	0.0519*	0.0445*	0.0611
Marmoricola	0.0536	0.0668	0.0457	0.0774*
Microbacterium	0.0495	0.1406*	0.0587	0.2024*
Mycobacterium	0.5895	0.9389*	0.672	1.2062*
Nocardioides	0.125	0.1878	0.1027	0.2236*
Promicromonospora	0.0005	0.0103	0.0005	0.0026*
Rhodococcus	0.5585	0.4905	0.0536*	0.1416*
Salana	0	0.0007	0	0.0070*
Smaragdicoccus	0.0043	0.0022*	0.0026*	0.0014*
Sporichthya	0.0072	0.013	0.0144*	0.0149*
Algoriphagus	0.0053	0.0137	0.0043	0.0212*
Chryseolinea	0.0077	0.0171*	0.0094	0.0149
Edaphobaculum	0.0091	0.0377	0.0108	0.0180*
Flavobacterium	0.0224	0.1034	0.0264	0.0464*
Mucilaginibacter	0.107	0.1568	0.1185	0.1411*
Runella	0.0002	0.0014*	0.0014	0.0014
Rurimicrobium	0.0017	0.0041*	0.0029	0.0060*
Peredibacter	0.0019	0.0055	0.0026	0.0063*
FFCH7168	0.001	0.0048*	0.0026	0.0022
Geobacter	0.007	0.0135*	0.0123	0.0156*
Clostridioides	0.0014	0.0007	0.0000*	0.0014
Desulfitobacterium	0.0002	0.0017*	0	0.001
Fonticella	0.0173	0.0137	0.0082*	0.0151
Geobacillus	0.001	0.0017	0.0019	0.0026*
Shimazuella	0.0036	0.0024	0.0046	0.0012*
Thermoflavimicrobium	0.0007	0.0012	0.0000*	0.0019
Gemmatimonas	0.4292	0.4582	0.5220*	0.495
Anaeromyxobacter	0.363	0.4477	0.4602*	0.4022
Sandaracinus	0.0079	0.0188	0.0111	0.0173*
Nitrospira	0.1445	0.1572	0.1962*	0.1349
TM7a	0.0642	0.0906	0.0656	0.0897*
AAP99	0.0014	0.0000*	0.0000*	0.0000*
Agaricicola	0.0005	0.0031*	0.0017	0.0043
Arenimonas	0.0385	0.0661*	0.0402	0.0452
Bosea	0.075	0.1673*	0.0786	0.1733*
Brevundimonas	0.0132	0.051	0.0139	0.0469*
Caenimonas	0.0166	0.0224	0.0248*	0.0135
Camelimonas	0.0034	0.0094	0.0034	0.0212*
Dechloromonas	0	0.0007*	0.0002	0.0002
Dokdonella	0.0303	0.0591	0.0363	0.0558*
Legionella	0.0827	0.1084*	0.0777	0.1173*
Mesorhizobium	0.244	0.2945	0.2847	0.3174*
MND1	0.138	0.1467	0.1736*	0.1428
Nevskia	0.0154	0.0281*	0.0204	0.0243*
Nitrosomonas	0.0017	0.0043	0.0026	0.0067*
Nitrosospira	0.0067	0.0065	0.0082	0.0127*
Nordella	0.0791	0.1082*	0.0897	0.1342
Parablastomonas	0.0313	0.0615*	0.0341	0.0779*
Phenylobacterium	0.3058	0.2943	0.2277*	0.2856
Pseudohongiella	0.001	0.0041*	0.0014	0.0065*
Pseudomonas	0.0202	0.0356*	0.0284	0.0442
Psychroglaciecola	0.0031	0.0024	0.0063	0.0010*
Ralstonia	0.0041	0.0029	0.0029	0.0010*
Rheinheimera	0	0.0007	0	0.0012*
Rhodanobacter	0.206	0.2661	0.246	0.2690*
Rhodomicrobium	0.0313	0.0209*	0.0243*	0.0262
Rickettsia	0.0007	0.0014	0.0005	0.0000*
Rickettsiella	0.0137	0.0041	0.0012*	0.0010*
Roseomonas	0.0103	0.0228*	0.0159	0.0308
Sandaracinobacter	0	0.0007	0.0012	0.0022*
Skermanella	0	0.0005	0.0007 *	0.0019
Telmatospirillum	0	0.0017*	0.0005	0.0002
ADurb.Bin063-1	0.1315	0.0784*	0.1101	0.0894
An asterisk indicates a significant difference compared with the blank control (CK) according to two-tailed Student’s unpaired t-test (n = 6 biologically independent samples, *P < 0.05)

## Sheet: Supplementary Table 3
Supplementary Table 3 Effects of different intensities of foliar infection by Alternaria panax on the abundance of fungi at genus level.
Genus	Relative abundance（%）
	i0	i1	i2	i3	i4
Latorua	0	0	0.0008	0.0022*	0
Zygosporium	0.0203	0.0054*	0.0127	0.0057*	0.0095*
Wardomyces	0.0001	0.0002	0	0.0005	0.0008*
Veronaea	0.0049	0.0061	0.0016	0.0018	0.0005*
Sagenomella	5.1594	3.6142*	4.1053	5.5012	4.1640*
Rhexocercosporidium	0.0049	0.0116	0.0006*	0.0026	0.0016*
Pseudodictyosporium	0.0066	0.0027	0.0028	0.0012*	0.0009*
Phialocephala	0.2368	0.1235	0.1513	0.1527	0.0755*
Pestalotiopsis	0.0222	0.0189	0.0359	0.0223	0.0123*
Neophaeosphaeria	0.0074	0.0153	0.0048	0.0061	0.0011*
Neocosmospora	0.0062	0.0074	0.0043	0.008	0.0024*
Monocillium	0.134	0.0760*	0.0992	0.0511*	0.0794*
Microdiplodia	0	0.0002	0	0	0.0016*
Metapochonia	0.3135	0.2512	0.2676	0.2432	0.2037*
Hirsutella	0.0061	0.0006*	0.0017	0.0007*	0.0006*
Halokirschsteiniothelia	0.0005	0.0000*	0.0000*	0.0000*	0.0000*
Gemmina	0.0407	0.0153	0.0266	0.0028*	0.0028*
Diaporthe	0.0032	0.0026	0.0025	0.0026	0.0010*
Cyberlindnera	0.0063	0.0077	0.0007*	0.0011*	0.0019*
Cordyceps	0.0182	0.0146	0.013	0.016	0.0105*
Conlarium	0.0012	0.001	0.0003	0.0017	0.0001*
Codinaea	0.0041	0.0019	0.0012*	0.0010*	0.0014*
Cladosporium	0.9084	0.5552*	1.279	0.4924*	0.3821*
Cladophialophora	1.2076	1.0021	0.8789*	0.8653*	0.8603*
Beauveria	0.0544	0.0455	0.0306*	0.0331*	0.0324*
Alternaria	0.0544	0.0374*	0.0325*	0.0348*	0.0223*
Acrostalagmus	0.0043	0.0014*	0.0091	0.0028	0.0011*
Acremonium	0.0698	0.0379*	0.0467	0.0281*	0.0367*
Phaeocytostroma	0	0.0003*	0.0002	0	0.0001
Volutella	0.0298	0.0907*	0.0864*	0.0951*	0.175
Thozetella	0.0022	0.0015	0.0008	0.0000*	0.0023
Schizothecium	0.544	0.428	0.5096	0.2647*	0.5852
Podospora	0.0488	0.0233	0.0191*	0.0165*	0.029
Pochonia	0.026	0.0228	0.0100*	0.0171*	0.0185
Plectosphaerella	13.362	25.9192*	27.2309*	26.8053*	17.5871
Periconia	0.0938	0.0908	0.0995	0.0559*	0.1055
Paraphaeosphaeria	0.0908	0.113	0.1322	0.0467*	0.0735
Microscypha	0.0034	0.0006	0.0003*	0.0005*	0.0017
Ilyonectria	0.3712	0.2694	0.1990*	0.1891*	0.8124
Gelasinospora	0.0048	0.0044	0.0046	0.0008*	0.0089
Epicoccum	0.2547	0.1186	0.1567	0.0824*	0.1119
Chaetasbolisia	0.0069	0.0214*	0.0036	0.0026*	0.0093
Cadophora	0.2631	0.2016	0.1694*	0.1686*	0.1713
Verruconis	0.001	0.0003	0.0001*	0.0006	0.0007
Stilbella	0.018	0.0157	0.0103*	0.0157	0.0197
Sporothrix	0.0035	0.0019	0.0003*	0.0025	0.0027
Scleropezicula	0	0.0008	0.0007*	0.0002	0.0001
Sarocladium	0.5424	0.6694	0.0665*	2.3582	2.2684
Paecilomyces	0.0053	0.0062	0.0026*	0.0039	0.0031
Lophiotrema	0.0035	0.0087	0.0010*	0.0022	0.0027
Biatriospora	0	0	0.0016*	0.0008	0.0002
Archaeorhizomyces	0.1303	0.088	0.0775*	0.1393	0.3306
Apiosordaria	0.0051	0.0008	0.0006*	0.0049	0.0016
Venturia	0.001	0.0041*	0.0454	0.0008	0.0186
Paraconiothyrium	0.0479	0.0238*	0.2521	0.0342	0.0364
Paraboeremia	0.0199	0.0359*	0.0348	0.0926	0.1489
Myceliophthora	0.0033	0.0005*	0.002	0.0015	0.0027
Metarhizium	0.6692	1.8316*	0.6145	0.5664	1.0419
Hyaloscypha	0.0137	0.0068*	0.0091	0.0135	0.0335
Collarina	0.0383	0.0251*	0.0327	0.0273	0.0443
Xenasmatella	0	0.0002	0	0.0001	0.0046*
Leucoagaricus	0.0017	0.0385	0.0005*	0.0003*	0.0002*
Tricholoma	0.0132	0.0037*	0.0087	0.0049*	0.0077
Hyphodontia	0.0127	0.0051	0.0059	0.0012*	0.0023
Thelephora	0.0698	0.0374*	0.0341*	0.0593	0.0451
Marasmius	0.0002	0	0.0046*	0.0042	0.0015
Colacogloea	0.001	0.0034	0.0044*	0.0019	0.0014
Inocybe	0.0374	0.0544*	0.0393	0.0531	0.0369
Cryptococcus	0.0023	0.0061*	0.0016	0.0017	0.001
Rhizophydium	0	0	0.0018*	0	0
Spizellomyces	0.0116	0.0236	0.0249*	0.0272	0.0219
Glomus	0.0016	0.0031	0.0029	0.0023	0.0094*
Gigaspora	0.013	0.0068*	0.0104	0.0105	0.0108
Ramicandelaber	0.0014	0.001	0.0017	0.0011	0.0057*
Harpochytrium	0.0008	0.0001*	0.0007	0.0000*	0.0003
Mortierella	17.8076	14.7413	13.1330*	15.6993	16.6328
Olpidium	0.0006	0.0023	0.0059*	0.0015	0.008
Syncephalis	0.0173	0.0219	0.0119	0.0086*	0.0059*
An asterisk indicates a significant difference in foliar infection with 1 (L1), 2 (L2), 3 (L3), and 4 (L4) leaves compared to the non-inoculated (L0) according to two-tailed Student’s unpaired t-test (n = 6 biologically independent samples, *P < 0.05)

## Sheet: Supplementary Table 4
Supplementary Table 4 Effects of different intensities of foliar infection by Alternaria panax on the abundance of bacteria at genus level.
Genus	Relative abundance（%）
	i0	i1	i2	i3	i4
Holophaga	0.0339	0.0179*	0.0136*	0.0210*	0.0160*
Subgroup_10	0.0953	0.0681	0.0686	0.0626*	0.0602*
Vicinamibacter	0.0552	0.0507	0.0827*	0.0483	0.0583
Acidothermus	2.3662	2.6125	2.6732*	2.538	2.5284
Allocatelliglobosispora	0.0423	0.0562	0.0879*	0.0538	0.0198
Blastococcus	0.0844	0.1049	0.0805	0.1281*	0.0999
Cellulomonas	0.0112	0.0122	0.0208	0.0139	0.0067*
Cellulosimicrobium	0.0069	0.0134	0.0146	0.01	0.0036*
Friedmanniella	0.0019	0.0045*	0.0022	0.0026	0.0014
IMCC26207	0.0124	0.0320*	0.0636	0.0203	0.01
Kitasatospora	0.562	0.7183*	0.6612	0.7095*	0.6452
Leifsonia	0.0017	0.0002*	0.0005	0.0007	0.0005
Microbacterium	0.1553	0.201	0.2091	0.222	0.0853*
Mycobacterium	0.7503	1.2316	1.2142*	1.0968*	0.7391
Nocardioides	0.1795	0.3109*	0.2249	0.238	0.1928
Rhodococcus	0.158	0.1842	0.1446	0.3307	0.0808*
Saccharopolyspora	0.0029	0.0017	0.0048	0.0033	0.0007*
Salana	0.0019	0.001	0.0067*	0.0024	0.001
Smaragdicoccus	0.0043	0.0033	0.0017*	0.0057	0.0048
Sporichthya	0.0105	0.0198*	0.0151	0.0179*	0.0119
Adhaeribacter	0.0105	0.0024	0.0033	0.005	0.0019*
Algoriphagus	0.0172	0.0165	0.0179	0.0354	0.0112*
Chitinophaga	0.0065	0.0112	0.0115	0.0258	0.0029*
Ferruginibacter	0.0165	0.0179	0.055	0.0208	0.0091*
Flavobacterium	0.0397	0.0655	0.0466	0.0588	0.0251*
Fluviicola	0.0055	0.0036	0.0010*	0.0024	0.0017*
Mucilaginibacter	0.1833	0.1651	0.1391*	0.1608	0.1183*
Ohtaekwangia	0.0065	0.0022*	0.0435	0.0048	0.0014*
Pseudoflavitalea	0.0086	0.0048*	0.0086	0.017	0.0119
Puia	0.1161	0.1049	0.0994*	0.1173	0.109
Bacteriovorax	0.0012	0.001	0.0007	0.0005	0.0000*
Peredibacter	0.0038	0.0079	0.0069*	0.0065	0.0022
FCPS473	0.6559	0.4667*	0.682	0.5714	0.5391
G12-WMSP1	0.3226	0.2287	0.2908	0.2282	0.2280*
Herpetosiphon	0	0.0007	0.0007*	0.0002	0.0002
HSB_OF53-F07	3.5779	2.4606*	2.905	2.8587	3.6417
Truepera	0.0017	0.0002	0.0002	0.0005	0.0000*
possible_genus_04	0.0105	0.0069	0.0108	0.0043*	0.0053*
Candidatus_Soleaferrea	0.005	0.0084*	0.0053	0.0076	0.0041
Clostridium_sensu_stricto_3	0.0005	0.0012	0.0017*	0.0012	0.001
Clostridium_sensu_stricto_9	0.0108	0.0124	0.0172*	0.011	0.0091
Cohnella	0.0086	0.011	0.0105	0.0146*	0.0124
Exiguobacterium	0.0005	0.0024*	0.0005	0.001	0.0007
Hydrogenispora	0.0103	0.0060*	0.011	0.0067	0.0065
Oxobacter	0	0.0007	0.0007*	0.0002	0.0002
Ruminiclostridium	0.0081	0.006	0.0067	0.0065	0.0041*
Thermincola	0.0007	0.0017	0.0024*	0.0033	0.0026
Thermoactinomyces	0.0019	0.0041	0.0036*	0.0043	0.0062*
P3OB-42	0.0208	0.0272	0.0165	0.0186	0.0139*
Phaselicystis	0.0476	0.049	0.0492	0.0535	0.0368*
Nitrospira	0.1336	0.1245	0.1298	0.1319	0.1118*
TM7a	0.1386	0.1243	0.0870*	0.114	0.1164
Aquisphaera	0.0996	0.0652*	0.0922	0.07	0.1006
AAP99	0.0007	0.0002	0.0000*	0.001	0.0005
Acidicaldus	0.0079	0.0136*	0.0119	0.0062	0.0096
Acidovorax	0.001	0.0026	0.0055	0.0029	0.0048*
Bordetella	0.0055	0.0000*	0.0000*	0.0000*	0.0000*
Bradyrhizobium	4.1474	5.0279*	4.4136	4.7636	4.469
Caenimonas	0.0237	0.0241	0.0139*	0.0232	0.0346
Camelimonas	0.0134	0.0189	0.0201	0.0208	0.0057*
Caulobacter	0.0504	0.0712	0.091	0.0760*	0.0497
Cavicella	0.0031	0.0002*	0.0026	0.0012	0.0019
Collimonas	0.0385	0.0282	0.0265*	0.0280*	0.0313
Dyella	0.0196	0.0227	0.0115*	0.0179	0.0141
Georgfuchsia	0.0335	0.0215*	0.0244	0.0349	0.0201*
GOUTA6	0.0172	0.0074*	0.0074*	0.0086	0.0062*
Kaistia	0.017	0.0502	0.091	0.0456*	0.0184
Legionella	0.1642	0.1649	0.1207	0.141	0.1006*
Nevskia	0.0335	0.0229	0.0241	0.0241	0.0189*
Nitrosospira	0.0108	0.0108	0.0117	0.0055*	0.0069
Novosphingobium	0.33	0.4134*	0.3809	0.4031*	0.2191*
Pantoea	0.0007	0.0005	0.0033	0.0012	0.0000*
Perlucidibaca	0.0007	0.0012	0.0012	0.0000*	0.0005
Phreatobacter	0.0012	0.0036*	0.0017	0.0022	0.0026
Pseudolabrys	0.0265	0.0442	0.0265	0.0325	0.0184*
Pseudomonas	0.0292	0.0423	0.0425	0.0452*	0.0311
Pseudorhodoplanes	0.0088	0.0179*	0.0292	0.0198	0.0091
Pseudoxanthomonas	0.0994	0.1881	0.1321	0.5035	0.0600*
Psychroglaciecola	0.001	0.0024	0.0005	0.0038*	0.0019
Ralstonia	0.0048	0.0038	0.0017*	0.0017*	0.0024
Rheinheimera	0	0.0002	0.0012*	0.0002	0
Rhizorhapis	0.0024	0.0005*	0.0014	0.0019	0.001
Rhodanobacter	0.3532	0.3694	0.2712*	0.3073	0.3293
Rhodoferax	0.0129	0.0136	0.0139	0.0249	0.0084*
Rhodomicrobium	0.0346	0.0294	0.0258	0.0332	0.0222*
Roseomonas	0.0146	0.021	0.0303	0.0346*	0.0148
Serratia	0	0.0007*	0	0	0.0019
Skermanella	0	0.0002	0.0022*	0.0012	0.0005
Sphingoaurantiacus	0	0	0.0007	0	0.0007*
Stenotrophomonas	0.0387	0.0746	0.0645	0.0820*	0.0413
Steroidobacter	0.021	0.0194	0.0222	0.0179	0.0100*
SWB02	0.0265	0.0162	0.017	0.0112*	0.0136*
Tahibacter	0.011	0.0421	0.0155	0.0038	0.0012*
Telmatospirillum	0.0012	0.0005	0.0002	0.0000*	0.001
Undibacterium	0.0072	0.0045	0.0043*	0.006	0.0127
Vogesella	0	0.0002	0	0.0012*	0
Brevinema	0.0022	0.0005*	0.0007	0.0031	0.0017
Candidatus_Omnitrophus	0.001	0.0002	0.0000*	0.0000*	0.0007
DEV008	0.0017	0.0002*	0.001	0.0007	0.001
Verruc-01	0.0007	0.0000*	0.0002	0.0002	0.0002
An asterisk indicates a significant difference in foliar infection with 1 (L1), 2 (L2), 3 (L3), and 4 (L4) leaves compared to the non-inoculated (L0) according to two-tailed Student’s unpaired t-test (n = 6 biologically independent samples, *P < 0.05)

## Sheet: Supplementary Table 5
Supplementary Table 5 The differential expression gene involved in enriched pathways in leaves following infection by Alternaria panax with different intensities.
Carbon metabolism	ID	log2FoldChange
		L1	L2	L3	KEGG
GLUD	Pno05G001014	1.51713	1.76385	0.882848	K00261 glutamate dehydrogenase (NAD(P)+) [EC:1.4.1.3] | (RefSeq) glutamate dehydrogenase 1 (A)
glyA	novel.7614	2.33075	2.59493	2.46925	K00600 glycine hydroxymethyltransferase [EC:2.1.2.1] | (RefSeq) serine hydroxymethyltransferase 3, chloroplastic (A)
DLST	Pno432G000002	3.48643			K00658 2-oxoglutarate dehydrogenase E2 component (dihydrolipoamide succinyltransferase) [EC:2.3.1.61] | (RefSeq) dihydrolipoyllysine-residue succinyltransferase component of 2-oxoglutarate dehydrogenase complex 2, mitochondrial-like (A)
fumB	Pno05G004821	1.14388	0.445258	0.0688108	K01679 fumarate hydratase, class II [EC:4.2.1.2] | (RefSeq) fumarate hydratase 1, mitochondrial-like (A)
PK	Pno16G000099	-1.48901	-0.487984	-1.08191	K01006 pyruvate, orthophosphate dikinase [EC:2.7.9.1] | (RefSeq) pyruvate, phosphate dikinase, chloroplastic isoform X1 (A)
CS	Pno05G015662	-1.32983	-1.71907	-2.98464	K01647 citrate synthase [EC:2.3.3.1] | (RefSeq) citrate synthase, mitochondrial (A)
ACO	Pno04G012947	-1.63113	-0.308555	-0.152355	K01681 aconitate hydratase [EC:4.2.1.3] | (RefSeq) aconitate hydratase, cytoplasmic-like (A)
	novel.1511	-1.04537	-0.127779	-0.184868	K01681 aconitate hydratase [EC:4.2.1.3] | (RefSeq) aconitate hydratase, cytoplasmic-like (A)
SEBP	Pno17G000427	-1.00295	-0.982545	-0.718354	K01100 sedoheptulose-bisphosphatase [EC:3.1.3.37] | (RefSeq) sedoheptulose-1,7-bisphosphatase, chloroplastic (A)
GLDC	Pno05G003262	-1.31079	-1.53779	-0.762741	K00281 glycine dehydrogenase [EC:1.4.4.2] | (RefSeq) glycine dehydrogenase (decarboxylating), mitochondrial (A)
	Pno10G002633	-1.22356	-1.27254	-0.887193	K00281 glycine dehydrogenase [EC:1.4.4.2] | (RefSeq) glycine dehydrogenase (decarboxylating), mitochondrial (A)
GAPA	Pno16G000507	-1.07647	-0.810843	-0.858724	K05298 glyceraldehyde-3-phosphate dehydrogenase (NADP+) (phosphorylating) [EC:1.2.1.13] | (RefSeq) glyceraldehyde-3-phosphate dehydrogenase A, chloroplastic-like (A)
	novel.6194	-1.46516	-1.55085	-0.92401	K05298 glyceraldehyde-3-phosphate dehydrogenase (NADP+) (phosphorylating) [EC:1.2.1.13] | (RefSeq) glyceraldehyde-3-phosphate dehydrogenase B, chloroplastic-like (A)
Vitamin B6 metabolism	ID	L1	L2	L3	KEGG
PDXP	Pno02G005103	2.83525	2.18052	1.36862	K13248 pyridoxal phosphate phosphatase PHOSPHO2 [EC:3.1.3.74] | (RefSeq) inorganic pyrophosphatase 1-like (A)
	Pno02G005106	2.75112			K13248 pyridoxal phosphate phosphatase PHOSPHO2 [EC:3.1.3.74] | (RefSeq) inorganic pyrophosphatase 1-like (A)
	Pno02G009525	1.57546	1.22214	0.740994	K13248 pyridoxal phosphate phosphatase PHOSPHO2 [EC:3.1.3.74] | (RefSeq) inorganic pyrophosphatase 1-like (A)
	Pno02G005102	1.34719	0.903805	0.665836	K13248 pyridoxal phosphate phosphatase PHOSPHO2 [EC:3.1.3.74] | (RefSeq) inorganic pyrophosphatase 1-like (A)
Phenylpropanoid biosynthesis	ID	L1	L2	L3	KEGG
REF1	novel.6520		4.22482	3.24823	K12355 coniferyl-aldehyde dehydrogenase [EC:1.2.1.68] | (RefSeq) aldehyde dehydrogenase family 2 member C4-like (A)
4CL	Pno09G002728			1.66927	K01904 4-coumarate--CoA ligase [EC:6.2.1.12] | (RefSeq) 4-coumarate--CoA ligase 2 (A)
PAL	Pno06G004228	0.0817341	1.06352	1.45119	K10775 phenylalanine ammonia-lyase [EC:4.3.1.24] | (RefSeq) phenylalanine ammonia-lyase-like (A)
POD	Pno12G010335	0.802758	1.63759	2.51134	K00430 peroxidase [EC:1.11.1.7] | (RefSeq) lignin-forming anionic peroxidase-like (A)
	Pno08G001569	0.358897	1.19361	1.92874	K00430 peroxidase [EC:1.11.1.7] | (RefSeq) cationic peroxidase 2-like (A)
	Pno02G006171	0.253634	0.67512	1.30235	K00430 peroxidase [EC:1.11.1.7] | (RefSeq) peroxidase 63 (A)
	Pno05G010209	0.412568	0.450216	1.14355	K00430 peroxidase [EC:1.11.1.7] | (RefSeq) peroxidase 5-like (A)
βG	Pno16G000549		2.3694		K01188 beta-glucosidase [EC:3.2.1.21] | (RefSeq) beta-glucosidase 12 (A)
	Pno18G001087	-0.15361	1.31587	0.234995	K01188 beta-glucosidase [EC:3.2.1.21] | (RefSeq) BGLU12; beta glucosidase 12 (A)
COMT	Pno05G010232	1.05137	0.71226	1.10469	K13066 caffeic acid 3-O-methyltransferase [EC:2.1.1.68] | (RefSeq) caffeic acid 3-O-methyltransferase (A)
CAD	Pno10G001764	1.88106		2.88855	K22395 cinnamyl-alcohol dehydrogenase [EC:1.1.1.195] | (RefSeq) berberine bridge enzyme-like 13 (A)
	Pno08G001667	1.08526	1.26321	2.02797	K22395 cinnamyl-alcohol dehydrogenase [EC:1.1.1.195] | (RefSeq) flavin-dependent oxidoreductase FOX2-like (A)
	Pno08G001660	1.41868	1.66022	2.02405	K22395 cinnamyl-alcohol dehydrogenase [EC:1.1.1.195] | (RefSeq) flavin-dependent oxidoreductase FOX2-like (A)
	novel.6419	0.683325	0.860205	1.94253	K22395 cinnamyl-alcohol dehydrogenase [EC:1.1.1.195] | (RefSeq) flavin-dependent oxidoreductase FOX2-like (A)
	Pno02G005345	0.637907	1.08496	1.90912	K00083 cinnamyl-alcohol dehydrogenase [EC:1.1.1.195] | (RefSeq) cinnamyl alcohol dehydrogenase 1 (A)
	novel.3349	0.782914	0.790544	1.89315	K22395 cinnamyl-alcohol dehydrogenase [EC:1.1.1.195] | (RefSeq) tetrahydrocannabinolic acid synthase-like (A)
	novel.3324	-0.149607	-0.706906	1.51154	K22395 cinnamyl-alcohol dehydrogenase [EC:1.1.1.195] | (RefSeq) flavin-dependent oxidoreductase FOX2-like (A)
	Pno08G001664	1.19672	1.42037	1.475	K22395 cinnamyl-alcohol dehydrogenase [EC:1.1.1.195] | (RefSeq) flavin-dependent oxidoreductase FOX2-like (A)
	Pno08G006548	1.02615	1.25896	1.45403	K22395 cinnamyl-alcohol dehydrogenase [EC:1.1.1.195] | (RefSeq) tetrahydrocannabinolic acid synthase-like (A)
	Pno08G006551	0.883695	1.0907	1.44516	K22395 cinnamyl-alcohol dehydrogenase [EC:1.1.1.195] | (RefSeq) tetrahydrocannabinolic acid synthase-like (A)
	Pno08G006549	0.746213	0.697819	1.40788	K22395 cinnamyl-alcohol dehydrogenase [EC:1.1.1.195] | (RefSeq) flavin-dependent oxidoreductase FOX2-like (A)
	novel.3328	0.607965	0.925484	1.39287	K22395 cinnamyl-alcohol dehydrogenase [EC:1.1.1.195] | (RefSeq) flavin-dependent oxidoreductase FOX2-like (A)
	novel.3354	0.550169	0.86369	1.38994	K22395 cinnamyl-alcohol dehydrogenase [EC:1.1.1.195] | (RefSeq) tetrahydrocannabinolic acid synthase-like (A)
	novel.10849	0.633978	0.756003	1.38272	K22395 cinnamyl-alcohol dehydrogenase [EC:1.1.1.195] | (RefSeq) tetrahydrocannabinolic acid synthase-like (A)
	novel.3326	0.468249	0.476563	1.38024	K22395 cinnamyl-alcohol dehydrogenase [EC:1.1.1.195] | (RefSeq) flavin-dependent oxidoreductase FOX2-like (A)
	novel.3325	0.482139	0.946461	1.37849	K22395 cinnamyl-alcohol dehydrogenase [EC:1.1.1.195] | (RefSeq) flavin-dependent oxidoreductase FOX2-like (A)
	novel.3352	0.943943	0.928536	1.35407	K22395 cinnamyl-alcohol dehydrogenase [EC:1.1.1.195] | (RefSeq) flavin-dependent oxidoreductase FOX2-like (A)
	Pno54G000022	0.584665	0.614167	1.35296	K22395 cinnamyl-alcohol dehydrogenase [EC:1.1.1.195] | (RefSeq) flavin-dependent oxidoreductase FOX2-like (A)
	Pno10G007320	0.683792	0.894653	1.32097	K22395 cinnamyl-alcohol dehydrogenase [EC:1.1.1.195] | (RefSeq) flavin-dependent oxidoreductase FOX2-like (A)
	Pno12G000033	0.590192	0.718025	1.29724	K22395 cinnamyl-alcohol dehydrogenase [EC:1.1.1.195] | (RefSeq) flavin-dependent oxidoreductase FOX2-like (A)
	Pno10G007319	0.728933	0.850421	1.28952	K22395 cinnamyl-alcohol dehydrogenase [EC:1.1.1.195] | (RefSeq) flavin-dependent oxidoreductase FOX2-like (A)
	Pno08G006552	0.579247	0.637607	1.28852	K22395 cinnamyl-alcohol dehydrogenase [EC:1.1.1.195] | (RefSeq) flavin-dependent oxidoreductase FOX2-like (A)
	novel.3323	0.922072	0.911727	1.27411	K22395 cinnamyl-alcohol dehydrogenase [EC:1.1.1.195] | (RefSeq) flavin-dependent oxidoreductase FOX2-like (A)
	novel.11992	-13.197	0.645962	1.2638	K22395 cinnamyl-alcohol dehydrogenase [EC:1.1.1.195] | (RefSeq) tetrahydrocannabinolic acid synthase-like (A)
	Pno08G006451	0.56301	0.637478	1.25779	K22395 cinnamyl-alcohol dehydrogenase [EC:1.1.1.195] | (RefSeq) tetrahydrocannabinolic acid synthase-like (A)
	novel.6422	0.587682	0.502832	1.24726	K22395 cinnamyl-alcohol dehydrogenase [EC:1.1.1.195] | (RefSeq) flavin-dependent oxidoreductase FOX2-like (A)
	novel.6423	0.619506	0.681484	1.24621	K22395 cinnamyl-alcohol dehydrogenase [EC:1.1.1.195] | (RefSeq) flavin-dependent oxidoreductase FOX2-like (A)
	novel.11230	0.58593	0.942009	1.21244	K22395 cinnamyl-alcohol dehydrogenase [EC:1.1.1.195] | (RefSeq) flavin-dependent oxidoreductase FOX2-like (A)
	novel.6421	0.643895	0.705529	1.19232	K22395 cinnamyl-alcohol dehydrogenase [EC:1.1.1.195] | (RefSeq) flavin-dependent oxidoreductase FOX2-like (A)
	novel.11229	0.556249	0.898201	1.16672	K22395 cinnamyl-alcohol dehydrogenase [EC:1.1.1.195] | (RefSeq) flavin-dependent oxidoreductase FOX2-like (A)
	Pno10G001717	0.513493	0.738776	1.16435	K22395 cinnamyl-alcohol dehydrogenase [EC:1.1.1.195] | (RefSeq) flavin-dependent oxidoreductase FOX2-like (A)
	novel.10854	0.667802	0.596689	1.1427	K22395 cinnamyl-alcohol dehydrogenase [EC:1.1.1.195] | (RefSeq) tetrahydrocannabinolic acid synthase-like (A)
	novel.3965	0.314685	0.632104	1.13667	K22395 cinnamyl-alcohol dehydrogenase [EC:1.1.1.195] | (RefSeq) tetrahydrocannabinolic acid synthase-like (A)
	Pno10G001762	0.467852	1.19059	1.12017	K22395 cinnamyl-alcohol dehydrogenase [EC:1.1.1.195] | (RefSeq) berberine bridge enzyme-like 13 (A)
	novel.10232	0.280249	0.449701	1.1189	K22395 cinnamyl-alcohol dehydrogenase [EC:1.1.1.195] | (RefSeq) tetrahydrocannabinolic acid synthase-like (A)
	Pno07G005049	1.01986	0.542308	1.1176	K22395 cinnamyl-alcohol dehydrogenase [EC:1.1.1.195] | (RefSeq) flavin-dependent oxidoreductase FOX2-like (A)
	novel.3351	0.814543	0.890847	1.10326	K22395 cinnamyl-alcohol dehydrogenase [EC:1.1.1.195] | (RefSeq) flavin-dependent oxidoreductase FOX2-like (A)
	Pno07G002243	0.0836958	0.116822	1.06897	K22395 cinnamyl-alcohol dehydrogenase [EC:1.1.1.195] | (RefSeq) tetrahydrocannabinolic acid synthase-like (A)
	Pno07G002263	0.383053	0.776672	1.06779	K22395 cinnamyl-alcohol dehydrogenase [EC:1.1.1.195] | (RefSeq) tetrahydrocannabinolic acid synthase-like (A)
	Pno08G006624	0.438899	0.528875	1.04055	K22395 cinnamyl-alcohol dehydrogenase [EC:1.1.1.195] | (RefSeq) tetrahydrocannabinolic acid synthase-like (A)
	Pno07G002289	1.04588	0.732268	0.961044	K22395 cinnamyl-alcohol dehydrogenase [EC:1.1.1.195] | (RefSeq) tetrahydrocannabinolic acid synthase-like (A)
	Pno10G001812	-0.152639	-1.08347	0.65499	K22395 cinnamyl-alcohol dehydrogenase [EC:1.1.1.195] | (RefSeq) berberine bridge enzyme-like 15 (A)
	Pno01G007725	-0.106201	1.4044	0.185714	K22395 cinnamyl-alcohol dehydrogenase [EC:1.1.1.195] | (RefSeq) flavin-dependent oxidoreductase FOX2-like (A)
	Pno05G002844	-0.971302	-1.47474	-0.506631	K22395 cinnamyl-alcohol dehydrogenase [EC:1.1.1.195] | (RefSeq) berberine bridge enzyme-like 13 (A)
	Pno04G002250	-0.560062	-1.06101	-0.618042	K22395 cinnamyl-alcohol dehydrogenase [EC:1.1.1.195] | (RefSeq) reticuline oxidase-like (A)
	Pno04G006888	-0.605751	-1.45841	-1.02315	K22395 cinnamyl-alcohol dehydrogenase [EC:1.1.1.195] | (RefSeq) reticuline oxidase-like (A)
	Pno11G001195	-1.37353	-2.94147	-1.0791	K22395 cinnamyl-alcohol dehydrogenase [EC:1.1.1.195] | (RefSeq) tetrahydrocannabinolic acid synthase-like (A)
CYP73A	Pno05G006544	1.37954		0.986025	K00487 trans-cinnamate 4-monooxygenase [EC:1.14.13.11] | (RefSeq) CYP73A27; cytochrome P450 CYP73A100-like (A)
TOGT1	Pno03G003942	0.115573	0.168088	1.26654	K23260 scopoletin glucosyltransferase [EC:2.4.1.128] | (RefSeq) scopoletin glucosyltransferase-like (A)
	Pno101G000005	1.18564	0.741157	0.619747	K23260 scopoletin glucosyltransferase [EC:2.4.1.128] | (RefSeq) scopoletin glucosyltransferase-like (A)
	Pno07G003498	1.37222	1.13906	0.544082	K23260 scopoletin glucosyltransferase [EC:2.4.1.128] | (RefSeq) scopoletin glucosyltransferase-like (A)
	Pno08G001964	-0.219497	-1.73442	-0.00771637	K23260 scopoletin glucosyltransferase [EC:2.4.1.128] | (RefSeq) scopoletin glucosyltransferase-like (A)
CCO	novel.7485	-0.379331	-0.836917	-1.32328	K00588 caffeoyl-CoA O-methyltransferase [EC:2.1.1.104] | (RefSeq) caffeoyl-CoA O-methyltransferase-like (A)
HCT	Pno10G006807			2.05759	K13065 shikimate O-hydroxycinnamoyltransferase [EC:2.3.1.133] | (RefSeq) acetyl-CoA-benzylalcohol acetyltransferase-like (A)
	Pno16G001411	-0.398978	-0.682929	-1.07487	K13065 shikimate O-hydroxycinnamoyltransferase [EC:2.3.1.133] | (RefSeq) vinorine synthase (A)
	Pno12G002602	-2.0868	-1.84196	-1.69799	K13065 shikimate O-hydroxycinnamoyltransferase [EC:2.3.1.133] | (RefSeq) vinorine synthase-like (A)
Glyoxylate and dicarboxylate metabolism	ID	L1	L2	L3	KEGG	NR
AAE3	Pno09G002466		1.96376	1.89968	K22133 oxalate---CoA ligase [EC:6.2.1.8] | (RefSeq) oxalate--CoA ligase (A)	oxalate--CoA ligase [Helianthus annuus]
ACS	novel.11685	-0.0724069	1.71777	1.68647	K01895 acetyl-CoA synthetase [EC:6.2.1.1] | (RefSeq) acetyl-coenzyme A synthetase, chloroplastic/glyoxysomal (A)	hypothetical protein CISIN_1g0040342mg, partial [Citrus sinensis]
GLDC	Pno10G002633	-1.22356	-1.27254	-0.887193	K00281 glycine dehydrogenase [EC:1.4.4.2] | (RefSeq) glycine dehydrogenase (decarboxylating), mitochondrial (A)	PREDICTED: glycine dehydrogenase (decarboxylating), mitochondrial [Daucus carota subsp. sativus]
	Pno05G003262	-1.31079	-1.53779	-0.762741	K00281 glycine dehydrogenase [EC:1.4.4.2] | (RefSeq) glycine dehydrogenase (decarboxylating), mitochondrial (A)	PREDICTED: glycine dehydrogenase (decarboxylating), mitochondrial [Daucus carota subsp. sativus]
CS	Pno05G015662	-1.32983	-1.71907	-2.98464	K01647 citrate synthase [EC:2.3.3.1] | (RefSeq) citrate synthase, mitochondrial (A)	uncharacterized protein LOC109840234 [Asparagus officinalis]
rbcL	novel.5168	-0.667515	-7.48548	-4.61943	K01601 ribulose-bisphosphate carboxylase large chain [EC:4.1.1.39] | (RefSeq) uncharacterized protein LOC107627247 (A)	PREDICTED: uncharacterized protein LOC108220559 [Daucus carota subsp. sativus]
ACO	novel.11702	-0.973902	-2.48832	-2.63056	K01681 aconitate hydratase [EC:4.2.1.3] | (RefSeq) aconitate hydratase, cytoplasmic (A)	aconitate hydratase, cytoplasmic [Manihot esculenta]
	Pno04G012947	-1.63113	-0.308555	-0.152355	K01681 aconitate hydratase [EC:4.2.1.3] | (RefSeq) aconitate hydratase, cytoplasmic-like (A)	PREDICTED: histone deacetylase HDT1-like isoform X2 [Daucus carota subsp. sativus]
	novel.1511	-1.04537	-0.127779	-0.184868	K01681 aconitate hydratase [EC:4.2.1.3] | (RefSeq) aconitate hydratase, cytoplasmic-like (A)	PREDICTED: histone deacetylase HDT1-like isoform X2 [Daucus carota subsp. sativus]
glyA	novel.7614	2.33075	2.59493	2.46925	K00600 glycine hydroxymethyltransferase [EC:2.1.2.1] | (RefSeq) serine hydroxymethyltransferase 3, chloroplastic (A)	hypothetical protein GLYMA_16G108100 [Glycine max]
Taurine and hypotaurine metabolism	ID	L1	L2	L3	KEGG	NR
GAD	Pno16G000654	0.339127	0.783662	1.25726	K01580 glutamate decarboxylase [EC:4.1.1.15] | (RefSeq) glutamate decarboxylase 1 (A)	hypothetical protein CRG98_033601, partial [Punica granatum]
	Pno16G000644	0.375053	0.598079	1.24805	K01580 glutamate decarboxylase [EC:4.1.1.15] | (RefSeq) glutamate decarboxylase 5 (A)	unknown [Lotus japonicus]
	Pno16G000643	1.01472	0.625171	1.01056	K01580 glutamate decarboxylase [EC:4.1.1.15] | (RefSeq) glutamate decarboxylase 1-like (A)	PREDICTED: glutamate decarboxylase 1-like [Pyrus x bretschneideri]
ADO	Pno01G016914	-1.60366	-0.097299	-0.583892	K10712 cysteamine dioxygenase [EC:1.13.11.19] | (RefSeq) plant cysteine oxidase 3-like (A)	ATPase [Vitis pseudoreticulata]
	novel.11368	-0.612325	-1.77051	-2.39457	K10712 cysteamine dioxygenase [EC:1.13.11.19] | (RefSeq) plant cysteine oxidase 2-like (A)	hypothetical protein DCAR_006721 [Daucus carota subsp. sativus]
Histidine metabolism	ID	L1	L2	L3	KEGG	NR
ALDH	novel.774	1.11511	1.31964	1.48358	K14085 aldehyde dehydrogenase family 7 member A1 [EC:1.2.1.31 1.2.1.8 1.2.1.3] | (RefSeq) aldehyde dehydrogenase family 2 member C4-like (A)	uncharacterized protein LOC103634586 isoform X1 [Zea mays]
HIS4	novel.874	-6.99683	-6.97828	-6.97954	K14152 phosphoribosyl-ATP pyrophosphohydrolase / phosphoribosyl-AMP cyclohydrolase / histidinol dehydrogenase [EC:3.6.1.31 3.5.4.19 1.1.1.23] | (RefSeq) uncharacterized protein LOC111783531 (A)	protein POLLENLESS 3-LIKE 2-like isoform X1 [Durio zibethinus]
HIS7	novel.21	-7.92473			K01663 glutamine amidotransferase / cyclase [EC:2.4.2.- 4.1.3.-] | (RefSeq) imidazole glycerol phosphate synthase hisHF, chloroplastic-like isoform X1 (A)	imidazole glycerol phosphate synthase hisHF, chloroplastic-like isoform X1 [Olea europaea var. sylvestris]
Carotenoid biosynthesis	ID	L1	L2	L3	KEGG	NR
ZEP	Pno02G008337	1.75711	0.521632	0.586965	K09838 zeaxanthin epoxidase [EC:1.14.15.21] | (RefSeq) zeaxanthin epoxidase, chloroplastic (A)	uncharacterized protein LOC110642661 [Hevea brasiliensis]
	Pno02G005356	-1.07714	-0.203113	0.0491181	K09838 zeaxanthin epoxidase [EC:1.14.15.21] | (RefSeq) zeaxanthin epoxidase, chloroplastic (A)	zeaxanthin epoxygenase, partial [Petunia x hybrida]
VDE	Pno09G000865	-1.0016	-1.07286	-0.798272	K09839 violaxanthin de-epoxidase [EC:1.23.5.1] | (RefSeq) violaxanthin de-epoxidase, chloroplastic (A)	hypothetical protein VITISV_032678 [Vitis vinifera]
Citrate cycle (TCA cycle)	ID	L1	L2	L3	KEGG	NR
DLST	Pno432G000002	3.48643			K00658 2-oxoglutarate dehydrogenase E2 component (dihydrolipoamide succinyltransferase) [EC:2.3.1.61] | (RefSeq) dihydrolipoyllysine-residue succinyltransferase component of 2-oxoglutarate dehydrogenase complex 2, mitochondrial-like (A)
fumB	Pno05G004821	1.14388	0.445258	0.0688108	K01679 fumarate hydratase, class II [EC:4.2.1.2] | (RefSeq) fumarate hydratase 1, mitochondrial-like (A)
ACO	novel.1511	-1.04537	-0.127779	-0.184868	K01681 aconitate hydratase [EC:4.2.1.3] | (RefSeq) aconitate hydratase, cytoplasmic-like (A)
	Pno04G012947	-1.63113	-0.308555	-0.152355	K01681 aconitate hydratase [EC:4.2.1.3] | (RefSeq) aconitate hydratase, cytoplasmic-like (A)
CS	Pno05G015662	-1.32983	-1.71907	-2.98464	K01647 citrate synthase [EC:2.3.3.1] | (RefSeq) citrate synthase, mitochondrial (A)
Nitrogen metabolism	ID	L1	L2	L3	KEGG	NR
cynT	Pno07G000254	8.37778	8.02512	8.49544	K01673 carbonic anhydrase [EC:4.2.1.1] | (RefSeq) carbonic anhydrase 2-like (A)
GLUD	Pno05G001014	1.51713	1.76385	0.882848	K00261 glutamate dehydrogenase (NAD(P)+) [EC:1.4.1.3] | (RefSeq) glutamate dehydrogenase 1 (A)
nirA	Pno12G004875	-1.36315	-0.609574	-0.357456	K00366 ferredoxin-nitrite reductase [EC:1.7.7.1] | (RefSeq) ferredoxin--nitrite reductase, chloroplastic isoform X1 (A)
alpha-Linolenic acid metabolism	ID	L1	L2	L3	KEGG	NR
DAD1	Pno02G007180	0.647987	1.69818	2.78373	K16818 phospholipase A1 [EC:3.1.1.32] | (RefSeq) glycerolipase A1 (A)
	Pno06G014113	1.3562	1.39464	1.59553	K16818 phospholipase A1 [EC:3.1.1.32] | (RefSeq) phospholipase A(1) DAD1, chloroplastic (A)
	Pno10G001583	0.389749	0.411248	1.13174	K16818 phospholipase A1 [EC:3.1.1.32] | (RefSeq) hypothetical protein (A)
ACX	novel.86	0.318194	0.820385	1.19581	K00232 acyl-CoA oxidase [EC:1.3.3.6] | (RefSeq) acyl-coenzyme A oxidase 3, peroxisomal-like (A)
OPR	Pno02G004840	0.0571992	0.435949	1.08809	K05894 12-oxophytodienoic acid reductase [EC:1.3.1.42] | (RefSeq) putative 12-oxophytodienoate reductase 11 (A)
LOX	Pno02G008154	0.717572	1.27662	1.91709	K00454 lipoxygenase [EC:1.13.11.12] | (RefSeq) linoleate 13S-lipoxygenase 3-1, chloroplastic-like (A)
	Pno08G000253	0.269298	0.789665	1.59497	K00454 lipoxygenase [EC:1.13.11.12] | (RefSeq) lipoxygenase 4, chloroplastic (A)
	Pno11G007397	-0.312298	1.3786	0.0795259	K00454 lipoxygenase [EC:1.13.11.12] | (RefSeq) linoleate 13S-lipoxygenase 2-1, chloroplastic isoform X1 (A)
	Pno11G007917	0.207745	1.56457	-0.305227	K00454 lipoxygenase [EC:1.13.11.12] | (RefSeq) linoleate 13S-lipoxygenase 2-1, chloroplastic isoform X1 (A)
	novel.5751	-0.249015	-0.553243	-1.00283	K00454 lipoxygenase [EC:1.13.11.12] | (RefSeq) linoleate 13S-lipoxygenase 3-1, chloroplastic-like (A)
DOX	Pno02G006189	0.112919	-1.88495	1.05556	K10529 alpha-dioxygenase [EC:1.-.-.-] | (RefSeq) alpha-dioxygenase 1 (A)
	novel.12055	-0.926747	-2.09824	0.270278	K10529 alpha-dioxygenase [EC:1.-.-.-] | (RefSeq) alpha-dioxygenase 1 (A)
Plant-pathogen interaction	ID	L1	L2	L3	KEGG	NR
CALM	Pno08G002351	0.627593	0.873465	1.02674	K02183 calmodulin | (RefSeq) calmodulin (A)
	Pno05G004546	0.386995	0.424386	1.09509	K02183 calmodulin | (RefSeq) calmodulin-like protein 11 (A)
CNGC	Pno11G000657	0.562461	0.976639	1.4219	K05391 cyclic nucleotide gated channel, plant | (RefSeq) cyclic nucleotide-gated ion channel 1-like (A)
	novel.2195	0.266449	1.29686	1.28239	K05391 cyclic nucleotide gated channel, plant | (RefSeq) cyclic nucleotide-gated ion channel 1-like (A)
	Pno09G002591	0.382338	0.549944	1.24233	K05391 cyclic nucleotide gated channel, plant | (RefSeq) cyclic nucleotide-gated ion channel 1-like (A)
	Pno06G005323	0.645011	0.763393	1.20619	K05391 cyclic nucleotide gated channel, plant | (RefSeq) cyclic nucleotide-gated ion channel 1-like (A)
	novel.8895	0.559913	0.71044	1.19197	K05391 cyclic nucleotide gated channel, plant | (RefSeq) cyclic nucleotide-gated ion channel 1-like (A)
	Pno16G000403	-1.42874	-0.945534	-1.41388	K05391 cyclic nucleotide gated channel, plant | (RefSeq) cyclic nucleotide-gated ion channel 1-like (A)
CDPK	Pno09G001063	0.654804	1.8925	2.97925	K13412 calcium-dependent protein kinase [EC:2.7.11.1] | (RefSeq) calcium-dependent protein kinase 1-like (A)
	Pno18G000638	0.363287	1.14126	1.75346	K13412 calcium-dependent protein kinase [EC:2.7.11.1] | (RefSeq) calcium-dependent protein kinase 28 (A)
	Pno10G014279	0.222293	0.716667	1.36591	K13412 calcium-dependent protein kinase [EC:2.7.11.1] | (RefSeq) calcium-dependent protein kinase (A)
	Pno12G005468	0.524892	0.54652	1.3146	K13412 calcium-dependent protein kinase [EC:2.7.11.1] | (RefSeq) hypothetical protein (A)
	Pno09G000615	0.291995	0.779508	1.17999	K13412 calcium-dependent protein kinase [EC:2.7.11.1] | (RefSeq) calcium-dependent protein kinase 8-like (A)
	Pno12G005139	-0.00375782	0.529115	1.10467	K13412 calcium-dependent protein kinase [EC:2.7.11.1] | (RefSeq) hypothetical protein (A)
	Pno01G006890	0.212211	0.44005	1.0525	K13412 calcium-dependent protein kinase [EC:2.7.11.1] | (RefSeq) calcium-dependent protein kinase 2-like (A)
BAK1	Pno782G000003			2.98609	K13416 brassinosteroid insensitive 1-associated receptor kinase 1 [EC:2.7.10.1 2.7.11.1] | (RefSeq) BRASSINOSTEROID INSENSITIVE 1-associated receptor kinase 1-like isoform X1 (A)
	Pno02G008450			2.74934	K13416 brassinosteroid insensitive 1-associated receptor kinase 1 [EC:2.7.10.1 2.7.11.1] | (RefSeq) BRASSINOSTEROID INSENSITIVE 1-associated receptor kinase 1 (A)
	Pno08G002046	0.588544	1.46978	1.99399	K13416 brassinosteroid insensitive 1-associated receptor kinase 1 [EC:2.7.10.1 2.7.11.1] | (RefSeq) somatic embryogenesis receptor kinase 4-like isoform X1 (A)
	Pno09G002562	0.89983	0.918156	1.88268	K13416 brassinosteroid insensitive 1-associated receptor kinase 1 [EC:2.7.10.1 2.7.11.1] | (RefSeq) BRASSINOSTEROID INSENSITIVE 1-associated receptor kinase 1-like (A)
	Pno07G003245	0.300548	0.717036	1.26378	K13416 brassinosteroid insensitive 1-associated receptor kinase 1 [EC:2.7.10.1 2.7.11.1] | (RefSeq) BRASSINOSTEROID INSENSITIVE 1-associated receptor kinase 1 (A)
	Pno01G005718	0.637009	0.799214	1.17862	K13416 brassinosteroid insensitive 1-associated receptor kinase 1 [EC:2.7.10.1 2.7.11.1] | (RefSeq) BRASSINOSTEROID INSENSITIVE 1-associated receptor kinase 1 (A)
	Pno16G000594	0.389319	0.773851	1.15566	K13416 brassinosteroid insensitive 1-associated receptor kinase 1 [EC:2.7.10.1 2.7.11.1] | (RefSeq) BRASSINOSTEROID INSENSITIVE 1-associated receptor kinase 1-like (A)
FLS2	Pno08G011401	0.506345	0.832128	1.76401	K13420 LRR receptor-like serine/threonine-protein kinase FLS2 [EC:2.7.11.1] | (RefSeq) LRR receptor-like serine/threonine-protein kinase FLS2 (A)
	Pno10G001445	0.585024	0.960471	1.69384	K13420 LRR receptor-like serine/threonine-protein kinase FLS2 [EC:2.7.11.1] | (RefSeq) LRR receptor-like serine/threonine-protein kinase FLS2 (A)
	Pno03G004723		1.48489	1.52265	K13420 LRR receptor-like serine/threonine-protein kinase FLS2 [EC:2.7.11.1] | (RefSeq) probable LRR receptor-like serine/threonine-protein kinase At3g47570 (A)
	Pno03G004677	0.626103	0.644836	1.46426	K13420 LRR receptor-like serine/threonine-protein kinase FLS2 [EC:2.7.11.1] | (RefSeq) LRR receptor-like serine/threonine-protein kinase FLS2 (A)
	Pno161G000010	0.179238	0.606784	1.42511	K13420 LRR receptor-like serine/threonine-protein kinase FLS2 [EC:2.7.11.1] | (RefSeq) probable LRR receptor-like serine/threonine-protein kinase At3g47570 (A)
	Pno18G000164	0.324879	0.415133	1.24179	K13420 LRR receptor-like serine/threonine-protein kinase FLS2 [EC:2.7.11.1] | (RefSeq) LRR receptor-like serine/threonine-protein kinase FLS2 (A)
	Pno03G004678	0.765801	0.89774	1.23773	K13420 LRR receptor-like serine/threonine-protein kinase FLS2 [EC:2.7.11.1] | (RefSeq) LRR receptor-like serine/threonine-protein kinase FLS2 (A)
	Pno12G002858	0.160852	0.347892	1.14103	K13420 LRR receptor-like serine/threonine-protein kinase FLS2 [EC:2.7.11.1] | (RefSeq) probable LRR receptor-like serine/threonine-protein kinase At3g47570 (A)
	Pno08G002048	0.411095	0.81872	1.12959	K13420 LRR receptor-like serine/threonine-protein kinase FLS2 [EC:2.7.11.1] | (RefSeq) LRR receptor-like serine/threonine-protein kinase FLS2 (A)
	Pno02G006996	0.360229	0.396138	1.1214	K13420 LRR receptor-like serine/threonine-protein kinase FLS2 [EC:2.7.11.1] | (RefSeq) LRR receptor-like serine/threonine-protein kinase FLS2 isoform X1 (A)
	Pno06G003790	-0.00595335	0.0881109	1.10242	K13420 LRR receptor-like serine/threonine-protein kinase FLS2 [EC:2.7.11.1] | (RefSeq) LRR receptor-like serine/threonine-protein kinase FLS2 (A)
	Pno06G004205	0.369493	0.475798	1.08375	K13420 LRR receptor-like serine/threonine-protein kinase FLS2 [EC:2.7.11.1] | (RefSeq) receptor kinase-like protein Xa21 (A)
	novel.10637	-1.79791	-8.8876	-2.12788	K13420 LRR receptor-like serine/threonine-protein kinase FLS2 [EC:2.7.11.1] | (RefSeq) putative receptor-like protein kinase At3g47110 (A)
	Pno06G000642	-1.97822	0.564039	-6.50246	K13420 LRR receptor-like serine/threonine-protein kinase FLS2 [EC:2.7.11.1] | (RefSeq) LRR receptor-like serine/threonine-protein kinase FLS2 (A)
WRKY25	Pno16G001493	0.845653	0.760006	1.28135	K13423 WRKY transcription factor 25 | (RefSeq) probable WRKY transcription factor 25 (A)
WRKY33	Pno18G000633	0.294416	0.793988	1.49841	K13424 WRKY transcription factor 33 | (RefSeq) probable WRKY transcription factor 33 (A)
	Pno18G000041	0.667924	0.982651	1.35924	K13424 WRKY transcription factor 33 | (RefSeq) WRKY transcription factor WRKY24-like (A)
	Pno05G014370	0.519662	0.962057	1.31843	K13424 WRKY transcription factor 33 | (RefSeq) probable WRKY transcription factor 33 (A)
	Pno06G004066	0.47418	0.972097	1.29895	K13424 WRKY transcription factor 33 | (RefSeq) probable WRKY transcription factor 33 (A)
	Pno10G013985	0.500006	0.736629	1.01524	K13424 WRKY transcription factor 33 | (RefSeq) probable WRKY transcription factor 33 isoform X1 (A)
WRKY22	Pno10G009111	0.793123	1.44641	1.9129	K13425 WRKY transcription factor 22 | (RefSeq) probable WRKY transcription factor 29 (A)
	Pno13G001618	0.730292	0.934095	1.47608	K13425 WRKY transcription factor 22 | (RefSeq) WRKY transcription factor 22 (A)
	Pno05G002016	0.359669	0.706735	1.28142	K13425 WRKY transcription factor 22 | (RefSeq) WRKY transcription factor 22-like (A)
	Pno05G004507	0.359002	0.559964	1.01657	K13425 WRKY transcription factor 22 | (RefSeq) WRKY transcription factor 22-like (A)
WRKY29	Pno14G001436	0.261406	0.614983	1.24716	K13426 WRKY transcription factor 29 | (RefSeq) probable WRKY transcription factor 29 isoform X1 (A)
EFR	Pno05G004401	0.779538	1.52443	1.99446	K13428 LRR receptor-like serine/threonine-protein kinase EFR [EC:2.7.11.1] | (RefSeq) LRR receptor-like serine/threonine-protein kinase EFR (A)
CERK1	Pno04G004685	0.860929	0.770821	1.25507	K13429 chitin elicitor receptor kinase 1 | (RefSeq) chitin elicitor receptor kinase 1-like (A)
PBS1	novel.836	0.94207	1.53962	2.22391	K13430 serine/threonine-protein kinase PBS1 [EC:2.7.11.1] | (RefSeq) serine/threonine-protein kinase PBS1-like (A)
	Pno06G003505	0.155023	0.453326	1.75473	K13430 serine/threonine-protein kinase PBS1 [EC:2.7.11.1] | (RefSeq) serine/threonine-protein kinase CDL1-like (A)
	Pno16G001515	0.626969	1.07608	1.64053	K13430 serine/threonine-protein kinase PBS1 [EC:2.7.11.1] | (RefSeq) serine/threonine-protein kinase PBS1-like (A)
	Pno06G004823	0.743855	0.983722	1.58637	K13430 serine/threonine-protein kinase PBS1 [EC:2.7.11.1] | (RefSeq) serine/threonine-protein kinase PBS1 (A)
	Pno16G001532	0.510021	0.702343	1.42817	K13430 serine/threonine-protein kinase PBS1 [EC:2.7.11.1] | (RefSeq) serine/threonine-protein kinase PBS1-like isoform X1 (A)
	Pno01G006120	0.947547	1.07973	1.35588	K13430 serine/threonine-protein kinase PBS1 [EC:2.7.11.1] | (RefSeq) serine/threonine-protein kinase PBS1 (A)
	Pno06G004679	0.272742	0.567846	1.28293	K13430 serine/threonine-protein kinase PBS1 [EC:2.7.11.1] | (RefSeq) serine/threonine-protein kinase CDL1-like isoform X1 (A)
	Pno07G003515	0.792853	0.659335	1.19883	K13430 serine/threonine-protein kinase PBS1 [EC:2.7.11.1] | (RefSeq) serine/threonine-protein kinase PBS1 (A)
	Pno12G007978	0.577863	0.663182	1.13917	K13430 serine/threonine-protein kinase PBS1 [EC:2.7.11.1] | (RefSeq) probable serine/threonine-protein kinase PBL7 (A)
	Pno06G006754	0.1572	0.113159	1.11463	K13430 serine/threonine-protein kinase PBS1 [EC:2.7.11.1] | (RefSeq) LOC109759178; probable serine/threonine-protein kinase PBL7 (A)
	Pno08G009031	0.0308736	0.634335	1.09582	K13430 serine/threonine-protein kinase PBS1 [EC:2.7.11.1] | (RefSeq) serine/threonine-protein kinase PBS1 (A)
	Pno12G011656	0.216103	0.601413	1.08223	K13430 serine/threonine-protein kinase PBS1 [EC:2.7.11.1] | (RefSeq) serine/threonine-protein kinase PBS1-like (A)
	Pno16G001278	-0.53792	-1.41849	-1.0472	K13430 serine/threonine-protein kinase PBS1 [EC:2.7.11.1] | (RefSeq) serine/threonine-protein kinase PBS1 (A)
Pti6	Pno01G005331	0.2437	0.391374	1.33757	K13434 pathogenesis-related genes transcriptional activator PTI6 | (RefSeq) pathogenesis-related genes transcriptional activator PTI6-like (A)
Pto	novel.5597	0.0874987	0.0261951	4.02235	K13435 serine/threonine-protein kinase Pto | (RefSeq) receptor-like protein kinase HERK 1 (A)
	Pno02G003977	0.832088	1.3826	2.0885	K13435 serine/threonine-protein kinase Pto | (RefSeq) receptor-like protein kinase HERK 1 (A)
	Pno728G000001	0.423192	1.10271	2.00032	K13435 serine/threonine-protein kinase Pto | (RefSeq) receptor-like protein kinase HERK 1 (A)
	Pno04G000257	0.873652	1.39455	1.87608	K13435 serine/threonine-protein kinase Pto | (RefSeq) receptor-like protein kinase HERK 1 (A)
	Pno08G002764	0.485719	0.902333	1.86448	K13435 serine/threonine-protein kinase Pto | (RefSeq) receptor-like protein kinase HERK 1 (A)
	Pno08G002754	0.35447	1.0617	1.6675	K13435 serine/threonine-protein kinase Pto | (RefSeq) Pto; serine/threonine protein kinase Pto (A)
	Pno01G009674	0.194884	0.700347	1.59394	K13435 serine/threonine-protein kinase Pto | (RefSeq) Pto; serine/threonine protein kinase Pto (A)
Rboh	Pno18G001346	0.0855584	0.579627	1.40896	K13447 respiratory burst oxidase [EC:1.6.3.- 1.11.1.-] | (RefSeq) respiratory burst oxidase homolog protein C-like (A)
	Pno01G016425	0.455284	0.799107	1.72457	K13448 calcium-binding protein CML | (RefSeq) putative calcium-binding protein CML19 (A)
	Pno08G004731	0.18686	0.758747	1.43482	K13448 calcium-binding protein CML | (RefSeq) calmodulin-like protein 3 (A)
	Pno11G000654	0.103884	0.825843	1.42487	K13448 calcium-binding protein CML | (RefSeq) calmodulin-like protein 3 (A)
	Pno02G001789	0.0605348	0.420512	1.24534	K13448 calcium-binding protein CML | (RefSeq) calcium-binding protein CML24-like (A)
	Pno04G005633	0.370798	0.717558	1.11838	K13448 calcium-binding protein CML | (RefSeq) calcium-binding allergen Ole e 8-like (A)
	Pno08G013112	0.571657	0.411374	1.09441	K13448 calcium-binding protein CML | (RefSeq) probable calcium-binding protein CML16 (A)
RIN4	Pno06G000467	0.367101	0.862284	1.35596	K13456 RPM1-interacting protein 4 | (RefSeq) RPM1-interacting protein 4-like (A)
RPM1	novel.6047	1.0591		1.64202	K13457 disease resistance protein RPM1 | (RefSeq) disease resistance protein RPM1-like (A)
	novel.9548	0.23658	0.386771	1.32883	K13457 disease resistance protein RPM1 | (RefSeq) disease resistance protein RPM1 (A)
	Pno06G003777	0.349324		1.29697	K13457 disease resistance protein RPM1 | (RefSeq) disease resistance protein RPM1 (A)
	Pno06G003768	0.230791	0.227296	1.2548	K13457 disease resistance protein RPM1 | (RefSeq) disease resistance protein RPM1 (A)
	Pno06G003765	0.541127	0.393698	1.249	K13457 disease resistance protein RPM1 | (RefSeq) disease resistance protein RPM1 (A)
	Pno09G015812	0.504612	0.614158	1.14955	K13457 disease resistance protein RPM1 | (RefSeq) disease resistance protein RPM1-like (A)
	Pno05G003617	0.427402	0.601366	1.02908	K13457 disease resistance protein RPM1 | (RefSeq) putative disease resistance protein At1g50180 (A)
RPS2	Pno01G008734	0.106434	0.455268	1.52483	K13459 disease resistance protein RPS2 | (RefSeq) probable disease resistance protein At4g27220 (A)
	Pno04G011768	1.20976		1.51589	K13459 disease resistance protein RPS2 | (RefSeq) disease resistance protein At4g27190-like (A)
	Pno05G003917	0.636768	0.822492	1.34212	K13459 disease resistance protein RPS2 | (RefSeq) probable disease resistance protein At4g27220 (A)
	Pno05G003921	0.601255	0.772329	1.25417	K13459 disease resistance protein RPS2 | (RefSeq) probable disease resistance protein At1g52660 (A)
	Pno05G003920	0.290458	0.351627	1.16274	K13459 disease resistance protein RPS2 | (RefSeq) probable disease resistance protein At1g52660 (A)
	Pno10G003247	0.55334	0.815883	1.12792	K13459 disease resistance protein RPS2 | (RefSeq) disease resistance protein At4g27190-like isoform X1 (A)
EIX1/2	Pno01G005197		1.15566	1.92764	K13466 EIX receptor 1/2 | (RefSeq) receptor-like protein 12 (A)
	Pno07G003562	0.688629	0.948555	1.56894	K13466 EIX receptor 1/2 | (RefSeq) receptor-like protein 12 (A)
	Pno06G004032	0.434963	0.745937	1.31961	K13466 EIX receptor 1/2 | (RefSeq) receptor-like protein 12 (A)
	novel.442	0.513873	0.351538	1.0248	K13466 EIX receptor 1/2 | (RefSeq) receptor-like protein 12 (A)
	Pno01G014290	0.533225	0.50832	1.01848	K13466 EIX receptor 1/2 | (RefSeq) receptor-like protein EIX2 isoform X1 (A)
KCS	Pno08G003043	0.591589	1.49077	2.1348	K15397 3-ketoacyl-CoA synthase [EC:2.3.1.199] | (RefSeq) 3-ketoacyl-CoA synthase 11-like (A)
	Pno13G001757	0.309505	1.03526	1.30924	K15397 3-ketoacyl-CoA synthase [EC:2.3.1.199] | (RefSeq) 3-ketoacyl-CoA synthase 1 (A)
	Pno04G002444	0.460007	0.532	1.01445	K15397 3-ketoacyl-CoA synthase [EC:2.3.1.199] | (RefSeq) 3-ketoacyl-CoA synthase 11-like (A)
	novel.10449	-0.913159	0.0282516	-1.58879	K15397 3-ketoacyl-CoA synthase [EC:2.3.1.199] | (RefSeq) 3-ketoacyl-CoA synthase 17-like (A)
FRK1	Pno08G002829	0.292743	0.536298	1.17986	K16224 senescence-induced receptor-like serine/threonine-protein kinase | (RefSeq) hypothetical protein (A)
	Pno06G000369	-0.0806689	-0.556257	-1.30667	K16224 senescence-induced receptor-like serine/threonine-protein kinase | (RefSeq) FRK1; FLG22-induced receptor-like kinase 1 (A)
WRKY52	Pno09G002574	0.423989	0.836549	1.36525	K16225 probable WRKY transcription factor 52 | (RefSeq) disease resistance protein RRS1-like (A)
	Pno13G001682	0.707969	0.617836	1.17128	K16225 probable WRKY transcription factor 52 | (RefSeq) disease resistance protein RRS1-like (A)
	Pno04G008697	0.488016	0.682836	1.00621	K16225 probable WRKY transcription factor 52 | (RefSeq) disease resistance protein RRS1-like (A)
WRKY1	Pno02G015096	0.481233	0.654256	1.38737	K18834 WRKY transcription factor 1 | (RefSeq) WRKY transcription factor 1 (A)
	Pno01G001738	0.721954	0.828841	1.08278	K18834 WRKY transcription factor 1 | (RefSeq) WRKY transcription factor SUSIBA2-like (A)
	Pno05G003189	0.382238	0.754109	1.05252	K18834 WRKY transcription factor 1 | (RefSeq) WRKY transcription factor 1 (A)
PIK1	Pno06G003361	0.286733	0.813865	1.90494	K18873 pathogen-induced protein kinase | (RefSeq) serine/threonine-protein kinase CDL1 (A)
	Pno05G003586	0.313498	0.90217	1.47901	K18873 pathogen-induced protein kinase | (RefSeq) serine/threonine-protein kinase CDL1-like (A)
MPK3	Pno05G004075	0.432902	0.969757	1.54103	K20536 mitogen-activated protein kinase 3 [EC:2.7.11.24] | (RefSeq) mitogen-activated protein kinase 3 (A)
HSP90	Pno12G007418	0.0695529	0.00902007	-1.71426	K04079 molecular chaperone HtpG | (RefSeq) heat shock cognate protein 80-like (A)
Fatty acid metabolism	ID	L1	L2	L3	KEGG	NR
FAD2	novel.12087	3.8876	5.77568	6.68321	K10256 omega-6 fatty acid desaturase / acyl-lipid omega-6 desaturase (Delta-12 desaturase) [EC:1.14.19.6 1.14.19.22] | (RefSeq) delta(12) fatty acid desaturase FAD2-like (A)
	Pno09G000427	1.15218	1.30182	2.15246	K10256 omega-6 fatty acid desaturase / acyl-lipid omega-6 desaturase (Delta-12 desaturase) [EC:1.14.19.6 1.14.19.22] | (RefSeq) delta(12)-fatty-acid desaturase FAD2-like (A)
	Pno09G000414	0.536637	0.502894	1.87769	K10256 omega-6 fatty acid desaturase / acyl-lipid omega-6 desaturase (Delta-12 desaturase) [EC:1.14.19.6 1.14.19.22] | (RefSeq) delta(12)-fatty-acid desaturase FAD2-like (A)
	Pno03G014091	0.561903	1.18085	1.73682	K10256 omega-6 fatty acid desaturase / acyl-lipid omega-6 desaturase (Delta-12 desaturase) [EC:1.14.19.6 1.14.19.22] | (RefSeq) delta(12)-fatty-acid desaturase FAD2-like (A)
	Pno12G001189			1.64792	K10256 omega-6 fatty acid desaturase / acyl-lipid omega-6 desaturase (Delta-12 desaturase) [EC:1.14.19.6 1.14.19.22] | (RefSeq) delta(12)-fatty-acid desaturase FAD2-like (A)
	Pno03G016536	0.565745	1.02977	1.57892	K10256 omega-6 fatty acid desaturase / acyl-lipid omega-6 desaturase (Delta-12 desaturase) [EC:1.14.19.6 1.14.19.22] | (RefSeq) delta(12) fatty acid desaturase FAD2-like (A)
	Pno03G014187	0.488083	0.922333	1.56922	K10256 omega-6 fatty acid desaturase / acyl-lipid omega-6 desaturase (Delta-12 desaturase) [EC:1.14.19.6 1.14.19.22] | (RefSeq) delta(12) fatty acid desaturase FAD2-like (A)
	Pno09G000454	0.455652	0.95595	1.52784	K10256 omega-6 fatty acid desaturase / acyl-lipid omega-6 desaturase (Delta-12 desaturase) [EC:1.14.19.6 1.14.19.22] | (RefSeq) delta(12)-fatty-acid desaturase FAD2-like (A)
	Pno03G014564	0.384058	0.882269	1.46841	K10256 omega-6 fatty acid desaturase / acyl-lipid omega-6 desaturase (Delta-12 desaturase) [EC:1.14.19.6 1.14.19.22] | (RefSeq) delta(12)-fatty-acid desaturase FAD2-like (A)
	Pno03G016432	0.452076	0.844862	1.45591	K10256 omega-6 fatty acid desaturase / acyl-lipid omega-6 desaturase (Delta-12 desaturase) [EC:1.14.19.6 1.14.19.22] | (RefSeq) delta(12)-fatty-acid desaturase FAD2-like (A)
	Pno574G000002	0.439288	0.942653	1.39835	K10256 omega-6 fatty acid desaturase / acyl-lipid omega-6 desaturase (Delta-12 desaturase) [EC:1.14.19.6 1.14.19.22] | (RefSeq) delta(12) fatty acid desaturase FAD2-like (A)
	novel.2327	0.558385	0.00522534	1.35548	K10256 omega-6 fatty acid desaturase / acyl-lipid omega-6 desaturase (Delta-12 desaturase) [EC:1.14.19.6 1.14.19.22] | (RefSeq) delta(12)-fatty-acid desaturase FAD2-like (A)
	Pno05G005762	0.525207	0.791902	1.35112	K10256 omega-6 fatty acid desaturase / acyl-lipid omega-6 desaturase (Delta-12 desaturase) [EC:1.14.19.6 1.14.19.22] | (RefSeq) delta(12)-fatty-acid desaturase FAD2-like (A)
	Pno09G000462	0.44028	0.798	1.34761	K10256 omega-6 fatty acid desaturase / acyl-lipid omega-6 desaturase (Delta-12 desaturase) [EC:1.14.19.6 1.14.19.22] | (RefSeq) delta(12)-fatty-acid desaturase FAD2-like (A)
	Pno09G000452	0.422174	0.812878	1.33151	K10256 omega-6 fatty acid desaturase / acyl-lipid omega-6 desaturase (Delta-12 desaturase) [EC:1.14.19.6 1.14.19.22] | (RefSeq) delta(12)-fatty-acid desaturase FAD2-like (A)
	Pno03G014183	0.389788	0.741065	1.32153	K10256 omega-6 fatty acid desaturase / acyl-lipid omega-6 desaturase (Delta-12 desaturase) [EC:1.14.19.6 1.14.19.22] | (RefSeq) delta(12)-fatty-acid desaturase FAD2-like (A)
	Pno03G016526	0.432933	0.75338	1.27802	K10256 omega-6 fatty acid desaturase / acyl-lipid omega-6 desaturase (Delta-12 desaturase) [EC:1.14.19.6 1.14.19.22] | (RefSeq) delta(12)-fatty-acid desaturase FAD2-like (A)
	Pno09G000415	0.482831	0.616766	1.26323	K10256 omega-6 fatty acid desaturase / acyl-lipid omega-6 desaturase (Delta-12 desaturase) [EC:1.14.19.6 1.14.19.22] | (RefSeq) delta(12)-fatty-acid desaturase FAD2-like (A)
	Pno01G008227	0.525391	0.977289	1.23833	K10256 omega-6 fatty acid desaturase / acyl-lipid omega-6 desaturase (Delta-12 desaturase) [EC:1.14.19.6 1.14.19.22] | (RefSeq) delta(12) fatty acid desaturase FAD2-like (A)
	Pno10G003622	0.0942872	-0.250523	1.23363	K10256 omega-6 fatty acid desaturase / acyl-lipid omega-6 desaturase (Delta-12 desaturase) [EC:1.14.19.6 1.14.19.22] | (RefSeq) delta(12)-fatty-acid desaturase FAD2-like (A)
	Pno03G014236	0.407632	0.825135	1.23006	K10256 omega-6 fatty acid desaturase / acyl-lipid omega-6 desaturase (Delta-12 desaturase) [EC:1.14.19.6 1.14.19.22] | (RefSeq) delta(12)-fatty-acid desaturase FAD2-like (A)
	Pno03G016521	0.391271	0.5117	1.22524	K10256 omega-6 fatty acid desaturase / acyl-lipid omega-6 desaturase (Delta-12 desaturase) [EC:1.14.19.6 1.14.19.22] | (RefSeq) delta(12)-fatty-acid desaturase FAD2-like (A)
	Pno01G008205	0.165264	0.781042	1.22423	K10256 omega-6 fatty acid desaturase / acyl-lipid omega-6 desaturase (Delta-12 desaturase) [EC:1.14.19.6 1.14.19.22] | (RefSeq) delta(12)-fatty-acid desaturase FAD2-like (A)
	Pno01G008228	0.173427	0.867073	1.22327	K10256 omega-6 fatty acid desaturase / acyl-lipid omega-6 desaturase (Delta-12 desaturase) [EC:1.14.19.6 1.14.19.22] | (RefSeq) delta(12)-fatty-acid desaturase FAD2-like (A)
	Pno03G016529	0.353915	0.707861	1.22319	K10256 omega-6 fatty acid desaturase / acyl-lipid omega-6 desaturase (Delta-12 desaturase) [EC:1.14.19.6 1.14.19.22] | (RefSeq) delta(12)-fatty-acid desaturase FAD2-like (A)
	Pno09G000420	0.274624	0.668265	1.19249	K10256 omega-6 fatty acid desaturase / acyl-lipid omega-6 desaturase (Delta-12 desaturase) [EC:1.14.19.6 1.14.19.22] | (RefSeq) delta(12)-fatty-acid desaturase FAD2-like (A)
	Pno01G008226	0.529254	0.938722	1.18983	K10256 omega-6 fatty acid desaturase / acyl-lipid omega-6 desaturase (Delta-12 desaturase) [EC:1.14.19.6 1.14.19.22] | (RefSeq) delta(12)-fatty-acid desaturase FAD2-like (A)
	Pno01G008217	0.432724	0.785454	1.18073	K10256 omega-6 fatty acid desaturase / acyl-lipid omega-6 desaturase (Delta-12 desaturase) [EC:1.14.19.6 1.14.19.22] | (RefSeq) delta(12)-fatty-acid desaturase FAD2-like (A)
	Pno03G014189	0.38887	0.673589	1.14868	K10256 omega-6 fatty acid desaturase / acyl-lipid omega-6 desaturase (Delta-12 desaturase) [EC:1.14.19.6 1.14.19.22] | (RefSeq) delta(12)-fatty-acid desaturase FAD2-like (A)
	Pno03G014193	0.461048	0.952579	1.13293	K10256 omega-6 fatty acid desaturase / acyl-lipid omega-6 desaturase (Delta-12 desaturase) [EC:1.14.19.6 1.14.19.22] | (RefSeq) delta(12)-fatty-acid desaturase FAD2-like (A)
	Pno09G000472	0.579987	0.632903	1.08704	K10256 omega-6 fatty acid desaturase / acyl-lipid omega-6 desaturase (Delta-12 desaturase) [EC:1.14.19.6 1.14.19.22] | (RefSeq) delta(12)-fatty-acid desaturase FAD2-like (A)
fabF	Pno10G001468	0.389993	0.714729	1.14694	K09458 3-oxoacyl-[acyl-carrier-protein] synthase II [EC:2.3.1.179] | (RefSeq) 3-oxoacyl-[acyl-carrier-protein] synthase I, chloroplastic (A)
	Pno04G002768	0.527066	0.841779	1.59522	K09458 3-oxoacyl-[acyl-carrier-protein] synthase II [EC:2.3.1.179] | (RefSeq) 3-oxoacyl-[acyl-carrier-protein] synthase II, chloroplastic-like isoform X1 (A)
ACOX	novel.86	0.318194	0.820385	1.19581	K00232 acyl-CoA oxidase [EC:1.3.3.6] | (RefSeq) acyl-coenzyme A oxidase 3, peroxisomal-like (A)
FATB	Pno06G003816	0.296532	0.460089	1.00325	K10781 fatty acyl-ACP thioesterase B [EC:3.1.2.14 3.1.2.21] | (RefSeq) palmitoyl-acyl carrier protein thioesterase, chloroplastic-like (A)
HACD	novel.1759	-1.71531	-3.04707	-2.43478	K10703 very-long-chain (3R)-3-hydroxyacyl-CoA dehydratase [EC:4.2.1.134] | (RefSeq) very-long-chain (3R)-3-hydroxyacyl-CoA dehydratase PASTICCINO 2A (A)
Phosphatidylinositol signaling system	ID	L1	L2	L3	KEGG	NR
INPP5	Pno01G005910	0.292294	1.83245	3.3554	K01099 inositol polyphosphate 5-phosphatase INPP5B/F [EC:3.1.3.36] | (RefSeq) type IV inositol polyphosphate 5-phosphatase 9-like isoform X1 (A)
ITPK1	novel.10018	3.29532	2.81145	3.13054	K00913 inositol-1,3,4-trisphosphate 5/6-kinase / inositol-tetrakisphosphate 1-kinase [EC:2.7.1.159 2.7.1.134] | (RefSeq) inositol-tetrakisphosphate 1-kinase 3 (A)
	Pno14G000114	0.093266	0.472743	1.37536	K00913 inositol-1,3,4-trisphosphate 5/6-kinase / inositol-tetrakisphosphate 1-kinase [EC:2.7.1.159 2.7.1.134] | (RefSeq) inositol-tetrakisphosphate 1-kinase 3-like isoform X2 (A)
	Pno01G002127	0.408725	0.860066	1.20218	K00913 inositol-1,3,4-trisphosphate 5/6-kinase / inositol-tetrakisphosphate 1-kinase [EC:2.7.1.159 2.7.1.134] | (RefSeq) inositol-tetrakisphosphate 1-kinase 3-like isoform X2 (A)
	novel.7895	-0.511379	-3.50832	-7.94001	K00913 inositol-1,3,4-trisphosphate 5/6-kinase / inositol-tetrakisphosphate 1-kinase [EC:2.7.1.159 2.7.1.134] | (RefSeq) inositol-tetrakisphosphate 1-kinase 1-like (A)
CALM	Pno05G004546	0.386995	0.424386	1.09509	K02183 calmodulin | (RefSeq) calmodulin-like protein 11 (A)
	Pno08G002351	0.627593	0.873465	1.02674	K02183 calmodulin | (RefSeq) calmodulin (A)
PLCD	Pno01G001907	0.484421	0.913724	1.85144	K05857 phosphatidylinositol phospholipase C, delta [EC:3.1.4.11] | (RefSeq) phosphoinositide phospholipase C 4 (A)
	Pno15G001346	0.242374	0.631806	1.21619	K05857 phosphatidylinositol phospholipase C, delta [EC:3.1.4.11] | (RefSeq) phosphoinositide phospholipase C 4 (A)
	Pno01G003909	0.252428	0.925995	1.01846	K05857 phosphatidylinositol phospholipase C, delta [EC:3.1.4.11] | (RefSeq) phosphoinositide phospholipase C 4 (A)
MTMR	Pno06G003858			2.9773	K18081 myotubularin-related protein 1/2 [EC:3.1.3.64 3.1.3.95] | (RefSeq) phosphatidylinositol-3-phosphatase myotubularin-2-like (A)
	Pno08G003171	0.858141	1.33128	2.33668	K18081 myotubularin-related protein 1/2 [EC:3.1.3.64 3.1.3.95] | (RefSeq) phosphatidylinositol-3-phosphatase myotubularin-2-like (A)
	Pno05G013221	0.669457	1.42267	2.27172	K18081 myotubularin-related protein 1/2 [EC:3.1.3.64 3.1.3.95] | (RefSeq) phosphatidylinositol-3-phosphatase myotubularin-2-like (A)
	Pno09G001331	0.676822	0.839423	2.03791	K18081 myotubularin-related protein 1/2 [EC:3.1.3.64 3.1.3.95] | (RefSeq) phosphatidylinositol-3-phosphatase myotubularin-2-like (A)
	Pno08G004730			1.65253	K18081 myotubularin-related protein 1/2 [EC:3.1.3.64 3.1.3.95] | (RefSeq) phosphatidylinositol-3-phosphatase myotubularin-2-like (A)
	Pno01G013011	0.115869	0.528215	1.29886	K18081 myotubularin-related protein 1/2 [EC:3.1.3.64 3.1.3.95] | (RefSeq) phosphatidylinositol-3-phosphatase myotubularin-2-like (A)
	Pno01G002256	-0.601947	-1.75706	-1.82268	K18081 myotubularin-related protein 1/2 [EC:3.1.3.64 3.1.3.95] | (RefSeq) phosphatidylinositol-3-phosphatase myotubularin-2-like (A)
Anthocyanin biosynthesis	ID	L1	L2	L3	KEGG	NR
UGT75C1	Pno08G004042	0.842167	0.868373	1.05982	K12338 anthocyanidin 3-O-glucoside 5-O-glucosyltransferase [EC:2.4.1.298] | (RefSeq) UDP-Glycosyltransferase superfamily protein (A)
3AT	Pno237G000002	0.511142	0.910217	1.60766	K21383 anthocyanidin 3-O-glucoside 6''-O-acyltransferase [EC:2.3.1.215] | (RefSeq) anthocyanidin 3-O-glucoside 6''-O-acyltransferase-like (A)
	Pno05G005244	0.506857	1.11492	1.34493	K21383 anthocyanidin 3-O-glucoside 6''-O-acyltransferase [EC:2.3.1.215] | (RefSeq) anthocyanidin 3-O-glucoside 6''-O-acyltransferase-like (A)
	Pno05G005245	0.418963	0.843535	1.2072	K21383 anthocyanidin 3-O-glucoside 6''-O-acyltransferase [EC:2.3.1.215] | (RefSeq) anthocyanidin 3-O-glucoside 6''-O-acyltransferase-like (A)
	Pno06G002303	-1.18082	-0.448764	-1.18015	K21383 anthocyanidin 3-O-glucoside 6''-O-acyltransferase [EC:2.3.1.215] | (RefSeq) anthocyanidin 3-O-glucoside 6''-O-acyltransferase-like (A)
Ascorbate and aldarate metabolism	ID	L1	L2	L3	KEGG	NR
USP	novel.4405			6.39631	K12447 UDP-sugar pyrophosphorylase [EC:2.7.7.64] | (RefSeq) uncharacterized protein LOC104808371 (A)
	Pno02G006838	1.1093	2.1949	3.14407	K12447 UDP-sugar pyrophosphorylase [EC:2.7.7.64] | (RefSeq) uncharacterized protein LOC104808371 (A)
AAO	Pno08G006129			2.0623	K00423 L-ascorbate oxidase [EC:1.10.3.3] | (RefSeq) L-ascorbate oxidase homolog (A)
	Pno16G000442			1.93584	K00423 L-ascorbate oxidase [EC:1.10.3.3] | (RefSeq) L-ascorbate oxidase (A)
	Pno04G003493	1.09586	1.19515	1.90192	K00423 L-ascorbate oxidase [EC:1.10.3.3] | (RefSeq) L-ascorbate oxidase (A)
	Pno04G003494	0.335826	0.794537	1.42289	K00423 L-ascorbate oxidase [EC:1.10.3.3] | (RefSeq) L-ascorbate oxidase (A)
	Pno04G003492	0.223272	0.918463	1.35908	K00423 L-ascorbate oxidase [EC:1.10.3.3] | (RefSeq) L-ascorbate oxidase-like (A)
	Pno02G007763	0.370829	0.878789	1.23958	K00423 L-ascorbate oxidase [EC:1.10.3.3] | (RefSeq) L-ascorbate oxidase-like (A)
ALDH	novel.450	1.61131	1.15342	1.85045	K00128 aldehyde dehydrogenase (NAD+) [EC:1.2.1.3] | (RefSeq) aldehyde dehydrogenase family 3 member H1-like (A)
	Pno04G003162	0.347838	0.509708	1.63803	K00128 aldehyde dehydrogenase (NAD+) [EC:1.2.1.3] | (RefSeq) aldehyde dehydrogenase family 3 member H1-like isoform X1 (A)
ALDH7A1	novel.774	1.11511	1.31964	1.48358	K14085 aldehyde dehydrogenase family 7 member A1 [EC:1.2.1.31 1.2.1.8 1.2.1.3] | (RefSeq) aldehyde dehydrogenase family 2 member C4-like (A)
	novel.8048	0.188619	0.331931	1.19418	K14085 aldehyde dehydrogenase family 7 member A1 [EC:1.2.1.31 1.2.1.8 1.2.1.3] | (RefSeq) aldehyde dehydrogenase family 2 member C4-like (A)
UGDH	Pno16G001056	0.375419	0.719265	1.05037	K00012 UDPglucose 6-dehydrogenase [EC:1.1.1.22] | (RefSeq) UDP-glucose 6-dehydrogenase 1 (A)
	Pno02G005909	0.405302	0.708852	1.06085	K00012 UDPglucose 6-dehydrogenase [EC:1.1.1.22] | (RefSeq) UDP-glucose 6-dehydrogenase 1 (A)
Folate biosynthesis	ID	L1	L2	L3	KEGG	NR
ABA3	Pno01G005119	0.912215	0.944771	1.65861	K15631 molybdenum cofactor sulfurtransferase [EC:2.8.1.9] | (RefSeq) molybdenum cofactor sulfurase-like (A)
	Pno01G005110	0.691369	1.29879	1.63631	K15631 molybdenum cofactor sulfurtransferase [EC:2.8.1.9] | (RefSeq) molybdenum cofactor sulfurase-like (A)
	Pno16G001466	0.399714	0.730538	1.06653	K15631 molybdenum cofactor sulfurtransferase [EC:2.8.1.9] | (RefSeq) molybdenum cofactor sulfurase-like (A)
	Pno05G002559	0.258302	0.583971	1.05166	K15631 molybdenum cofactor sulfurtransferase [EC:2.8.1.9] | (RefSeq) molybdenum cofactor sulfurase-like (A)
ribBA	Pno07G003301	0.544052	1.1501	1.65347	K14652 3,4-dihydroxy 2-butanone 4-phosphate synthase / GTP cyclohydrolase II [EC:4.1.99.12 3.5.4.25] | (RefSeq) bifunctional riboflavin biosynthesis protein RIBA 1, chloroplastic (A)
GGH	novel.5867	-0.750974	-0.959034	-1.41258	K01307 gamma-glutamyl hydrolase [EC:3.4.19.9] | (RefSeq) gamma-glutamyl hydrolase 2 (A)
GPHN	novel.2891	-1.20691	-0.909181	-1.25704	K15376 gephyrin [EC:2.10.1.1 2.7.7.75] | (RefSeq) molybdopterin biosynthesis protein CNX1-like (A)

## Sheet: Supplementary Table 6
Supplementary Table 6 The differential expression gene involved in enriched pathways in fibrous roots following infection by Alternaria panax with different intensities.
Biosynthesis of amino acids	ID	log2FoldChange
		FR1	FR2	FR3	KEGG
metX	Pno08G001543	1.33163	1.7665	1.02439	K00641 homoserine O-acetyltransferase/O-succinyltransferase [EC:2.3.1.31 2.3.1.46] | (RefSeq) uncharacterized protein LOC112286322 (A)
trpD	Pno02G006328	1.02444	0.855214	0.28413	K00766 anthranilate phosphoribosyltransferase [EC:2.4.2.18] | (RefSeq) anthranilate phosphoribosyltransferase, chloroplastic-like isoform X1 (A)
ADT/PDT	Pno05G003813	0.662973	1.3249	0.813758	K05359 arogenate/prephenate dehydratase [EC:4.2.1.91 4.2.1.51] | (RefSeq) arogenate dehydratase/prephenate dehydratase 6, chloroplastic-like (A)
	Pno06G001544	0.631574	1.08823	0.526614	K05359 arogenate/prephenate dehydratase [EC:4.2.1.91 4.2.1.51] | (RefSeq) arogenate dehydratase/prephenate dehydratase 6, chloroplastic-like (A)
CM	Pno14G000345	0.611111	1.46477	0.542872	K01850 chorismate mutase [EC:5.4.99.5] | (RefSeq) chorismate mutase 2 isoform X1 (A)
metK/MAT	Pno08G002259	0.582853	1.25891	0.625236	K00789 S-adenosylmethionine synthetase [EC:2.5.1.6] | (RefSeq) S-adenosylmethionine synthase 5 (A)
IDH1	Pno06G000288	-0.0080526	-1.8102	-0.317828	K00031 isocitrate dehydrogenase [EC:1.1.1.42] | (RefSeq) isocitrate dehydrogenase [NADP]-like (A)
thrB	Pno06G014693	-0.411048	-1.44977	-0.456888	K00872 homoserine kinase [EC:2.7.1.39] | (RefSeq) homoserine kinase (A)
argAB	Pno15G000608	-0.440049	-1.12297	-0.682247	K14682 amino-acid N-acetyltransferase [EC:2.3.1.1] | (RefSeq) probable amino-acid acetyltransferase NAGS1, chloroplastic (A)
asnB	Pno08G002733	-0.521648	-1.37932	-0.435056	K01953 asparagine synthase (glutamine-hydrolysing) [EC:6.3.5.4] | (RefSeq) asparagine synthetase [glutamine-hydrolyzing] 2-like isoform X1 (A)
	Pno01G004610	-0.556076	-1.13242	-0.433729	K01953 asparagine synthase (glutamine-hydrolysing) [EC:6.3.5.4] | (RefSeq) asparagine synthetase [glutamine-hydrolyzing] 1 (A)
IDH3	novel.795	-0.64523	-1.08223	-0.580848	K00030 isocitrate dehydrogenase (NAD+) [EC:1.1.1.41] | (RefSeq) isocitrate dehydrogenase [NAD] regulatory subunit 1, mitochondrial-like (A)
pfkA	novel.786	-0.672092	-8.47108	-0.749758	K00850 6-phosphofructokinase 1 [EC:2.7.1.11] | (RefSeq) ATP-dependent 6-phosphofructokinase 3-like (A)
	Pno05G003331	-0.797064	-2.06915	-0.711813	K00850 6-phosphofructokinase 1 [EC:2.7.1.11] | (RefSeq) ATP-dependent 6-phosphofructokinase 6 (A)
	Pno05G003334	-0.816849	-1.93124	-0.586455	K00850 6-phosphofructokinase 1 [EC:2.7.1.11] | (RefSeq) ATP-dependent 6-phosphofructokinase 3-like (A)
	Pno01G003683	-0.940211	-2.39084	-0.741082	K00850 6-phosphofructokinase 1 [EC:2.7.1.11] | (RefSeq) ATP-dependent 6-phosphofructokinase 3-like (A)
GPT	Pno08G002476	-0.967177	-1.61645	-0.186029	K00814 alanine transaminase [EC:2.6.1.2] | (RefSeq) alanine aminotransferase 2-like (A)
ltaE	Pno04G001429	-0.71394	-1.41698	-0.657788	K01620 threonine aldolase [EC:4.1.2.48] | (RefSeq) probable low-specificity L-threonine aldolase 2 (A)
gpmI	Pno05G000555	-0.775619	-1.31483	-0.32217	K15633 2,3-bisphosphoglycerate-independent phosphoglycerate mutase [EC:5.4.2.12] | (RefSeq) 2,3-bisphosphoglycerate-independent phosphoglycerate mutase (A)
GOT1	Pno06G003712	-0.78151	-2.0957	-0.440335	K14454 aspartate aminotransferase, cytoplasmic [EC:2.6.1.1] | (RefSeq) aspartate aminotransferase, cytoplasmic (A)
HIS4	Pno05G005159	-0.834328	-1.68604	-0.370411	K14152 phosphoribosyl-ATP pyrophosphohydrolase / phosphoribosyl-AMP cyclohydrolase / histidinol dehydrogenase [EC:3.6.1.31 3.5.4.19 1.1.1.23] | (RefSeq) uncharacterized protein LOC111783531 (A)
thrA	novel.4425	-1.12801	-1.96609	-1.84449	K12524 bifunctional aspartokinase / homoserine dehydrogenase 1 [EC:2.7.2.4 1.1.1.3] | (RefSeq) bifunctional aspartokinase/homoserine dehydrogenase 2, chloroplastic-like (A)
CS	Pno05G015662	-1.26152	-2.19713	-1.88057	K01647 citrate synthase [EC:2.3.3.1] | (RefSeq) citrate synthase, mitochondrial (A)
ALDO	Pno01G006445	-1.3267	-2.87899	-0.819589	K01623 fructose-bisphosphate aldolase, class I [EC:4.1.2.13] | (RefSeq) fructose-bisphosphate aldolase cytoplasmic isozyme (A)
	Pno01G006442	-1.33202	-2.96575	-0.696254	K01623 fructose-bisphosphate aldolase, class I [EC:4.1.2.13] | (RefSeq) fructose-bisphosphate aldolase cytoplasmic isozyme (A)
gpmB	Pno09G014768	-1.36529	-2.10027	-0.810929	K15634 probable phosphoglycerate mutase [EC:5.4.2.12] | (RefSeq) phosphoglycerate mutase-like protein 4 (A)
PGK	Pno01G009981	-0.747305	-1.62844	-0.752089	K00927 phosphoglycerate kinase [EC:2.7.2.3] | (RefSeq) phosphoglycerate kinase, chloroplastic (A)
	Pno05G001877	-0.845985	-2.22596	-0.429084	K00927 phosphoglycerate kinase [EC:2.7.2.3] | (RefSeq) phosphoglycerate kinase, cytosolic-like (A)
	Pno05G001839	-2.01314	-0.338175	-1.96563	K00927 phosphoglycerate kinase [EC:2.7.2.3] | (RefSeq) phosphoglycerate kinase, chloroplastic (A)
GLT1	novel.5238	-0.559383	-1.0611	-0.107461	K00264 glutamate synthase (NADPH/NADH) [EC:1.4.1.13 1.4.1.14] | (RefSeq) glutamate synthase 1 [NADH], chloroplastic isoform X1 (A)
	novel.5237	-0.977015	-1.1189	0.044206	K00264 glutamate synthase (NADH) [EC:1.4.1.14] | (RefSeq) glutamate synthase [NADH], amyloplastic isoform X1 (A)
	Pno01G005360	-0.988825	-1.11703	0.108152	K00264 glutamate synthase (NADPH/NADH) [EC:1.4.1.13 1.4.1.14] | (RefSeq) glutamate synthase 1 [NADH], chloroplastic (A)
	Pno09G002598	-1.11203	-2.72742	-0.311979	K00264 glutamate synthase (NADH) [EC:1.4.1.14] | (RefSeq) glutamate synthase [NADH], amyloplastic isoform X1 (A)
GAPDH	Pno08G005403	-1.03336	-1.4983	-0.468544	K00134 glyceraldehyde 3-phosphate dehydrogenase [EC:1.2.1.12] | (RefSeq) glyceraldehyde-3-phosphate dehydrogenase, cytosolic-like (A)
	Pno16G001420	-1.57387	-3.86659	-0.657248	K00134 glyceraldehyde 3-phosphate dehydrogenase [EC:1.2.1.12] | (RefSeq) glyceraldehyde-3-phosphate dehydrogenase GAPC1, cytosolic (A)
asd	Pno09G003062	-1.5617	-2.38179	-1.24367	K00133 aspartate-semialdehyde dehydrogenase [EC:1.2.1.11] | (RefSeq) uncharacterized protein LOC112512717 (A)
ENO	Pno01G002337	-1.59323	-4.22261	-0.835012	K01689 enolase [EC:4.2.1.11] | (RefSeq) enolase (A)
aroDE	Pno08G002576	-0.443305	-1.35658	-0.0684049	K13832 3-dehydroquinate dehydratase / shikimate dehydrogenase [EC:4.2.1.10 1.1.1.25] | (RefSeq) bifunctional 3-dehydroquinate dehydratase/shikimate dehydrogenase, chloroplastic-like isoform X1 (A)
	Pno103G000011	-1.77854	-1.57436	-1.10917	K13832 3-dehydroquinate dehydratase / shikimate dehydrogenase [EC:4.2.1.10 1.1.1.25] | (RefSeq) bifunctional 3-dehydroquinate dehydratase/shikimate dehydrogenase, chloroplastic-like isoform X1 (A)
glyA	novel.7614	2.00916	2.24798	2.45621	K00600 glycine hydroxymethyltransferase [EC:2.1.2.1] | (RefSeq) serine hydroxymethyltransferase 3, chloroplastic (A)
	Pno04G004992	-1.25425	-1.28616	-1.62533	K00600 glycine hydroxymethyltransferase [EC:2.1.2.1] | (RefSeq) serine hydroxymethyltransferase, mitochondrial-like (A)
PK	novel.6658	7.64461			K00873 pyruvate kinase [EC:2.7.1.40] | (RefSeq) pyruvate kinase 1, cytosolic (A)
	Pno01G006391	-1.69771	-3.99933	-0.903428	K00873 pyruvate kinase [EC:2.7.1.40] | (RefSeq) pyruvate kinase 1, cytosolic-like (A)
	Pno08G001681	-1.02857	-3.1876	-0.610667	K00873 pyruvate kinase [EC:2.7.1.40] | (RefSeq) pyruvate kinase, cytosolic isozyme (A)
ACO	novel.4959	0.418947	-2.3353	-0.276836	K01681 aconitate hydratase [EC:4.2.1.3] | (RefSeq) aconitate hydratase, cytoplasmic-like (A)
	Pno07G000199	-0.645623	-1.04435	-0.484514	K01681 aconitate hydratase [EC:4.2.1.3] | (RefSeq) putative aconitate hydratase, cytoplasmic (A)
	novel.11702	-1.3359	-1.41449	-0.0555402	K01681 aconitate hydratase [EC:4.2.1.3] | (RefSeq) aconitate hydratase, cytoplasmic (A)
TPI	Pno17G001303	0.44458	1.05949	0.661367	K01803 triosephosphate isomerase (TIM) [EC:5.3.1.1] | (RefSeq) triosephosphate isomerase, cytosolic (A)
	Pno586G000002	-3.31941	-2.15023	-3.17914	K01803 triosephosphate isomerase (TIM) [EC:5.3.1.1] | (RefSeq) triosephosphate isomerase, cytosolic (A)
Isoflavonoid biosynthesis	ID	FR1	FR2	FR3	Swissprot
HIDH	Pno13G000415	0.672622	1.6148	0.368815	RecName: Full=Probable carboxylesterase 13; AltName: Full=AtCXE13; EC=3.1.1.1;
	Pno07G003538	0.762797	1.47528	0.93945	RecName: Full=2-hydroxyisoflavanone dehydratase; EC=3.1.1.1; EC=4.2.1.105; AltName: Full=Carboxylesterase HIDM;
	Pno08G002816	0.714046	1.196	0.758121	RecName: Full=2-hydroxyisoflavanone dehydratase; EC=3.1.1.1; EC=4.2.1.105; AltName: Full=Carboxylesterase HIDM;
	Pno08G014098	-1.67317	-1.47286	-1.37955	RecName: Full=Probable carboxylesterase 6; AltName: Full=AtCXE6; EC=3.1.1.1;
VR	Pno13G001375	0.794383	1.28419	0.380656	RecName: Full=Vestitone reductase; EC=1.1.1.348;
CYP93A1	Pno01G007992	-1.30346	-2.47002	-0.63039	RecName: Full=3,9-dihydroxypterocarpan 6A-monooxygenase; EC=1.14.13.28; AltName: Full=Cytochrome P450 93A1; AltName: Full=Dihydroxypterocarpan 6a-hydroxylase; Short=D6aH;
CYP81E	Pno06G003952	-1.1726	-2.62094	-0.913137	RecName: Full=Cytochrome P450 81E8 {ECO:0000303|PubMed:14617078}; EC=1.14.13.- {ECO:0000305};
	Pno06G003910	-1.42656	-4.38326	-1.27343	RecName: Full=Cytochrome P450 81E8 {ECO:0000303|PubMed:14617078}; EC=1.14.13.- {ECO:0000305};
Glycolysis / Gluconeogenesis	ID	FR1	FR2	FR3	Swissprot
pfkA	novel.786	-0.672092	-8.47108	-0.749758	RecName: Full=ATP-dependent 6-phosphofructokinase 7 {ECO:0000255|HAMAP-Rule:MF_03186}; Short=ATP-PFK 7 {ECO:0000255|HAMAP-Rule:MF_03186}; Short=Phosphofructokinase 7 {ECO:0000255|HAMAP-Rule:MF_03186}; EC=2.7.1.11 {ECO:0000255|HAMAP-Rule:MF_03186}; AltName: Full=Phosphohexokinase 7 {ECO:0000255|HAMAP-Rule:MF_03186};
	Pno01G003683	-0.940211	-2.39084	-0.741082	RecName: Full=ATP-dependent 6-phosphofructokinase 3 {ECO:0000255|HAMAP-Rule:MF_03186}; Short=ATP-PFK 3 {ECO:0000255|HAMAP-Rule:MF_03186}; Short=Phosphofructokinase 3 {ECO:0000255|HAMAP-Rule:MF_03186}; EC=2.7.1.11 {ECO:0000255|HAMAP-Rule:MF_03186}; AltName: Full=Phosphohexokinase 3 {ECO:0000255|HAMAP-Rule:MF_03186};
	Pno05G003331	-0.797064	-2.06915	-0.711813	RecName: Full=ATP-dependent 6-phosphofructokinase 3 {ECO:0000255|HAMAP-Rule:MF_03186}; Short=ATP-PFK 3 {ECO:0000255|HAMAP-Rule:MF_03186}; Short=Phosphofructokinase 3 {ECO:0000255|HAMAP-Rule:MF_03186}; EC=2.7.1.11 {ECO:0000255|HAMAP-Rule:MF_03186}; AltName: Full=Phosphohexokinase 3 {ECO:0000255|HAMAP-Rule:MF_03186};
	Pno05G003334	-0.816849	-1.93124	-0.586455	RecName: Full=ATP-dependent 6-phosphofructokinase 3 {ECO:0000255|HAMAP-Rule:MF_03186}; Short=ATP-PFK 3 {ECO:0000255|HAMAP-Rule:MF_03186}; Short=Phosphofructokinase 3 {ECO:0000255|HAMAP-Rule:MF_03186}; EC=2.7.1.11 {ECO:0000255|HAMAP-Rule:MF_03186}; AltName: Full=Phosphohexokinase 3 {ECO:0000255|HAMAP-Rule:MF_03186};
ADH1	Pno04G002803	-1.37322	-4.9659	-0.586231	RecName: Full=Alcohol dehydrogenase 3; EC=1.1.1.1 {ECO:0000250|UniProtKB:P06525};
ENO	Pno01G002337	-1.59323	-4.22261	-0.835012	RecName: Full=Enolase; EC=4.2.1.11; AltName: Full=2-phospho-D-glycerate hydro-lyase; AltName: Full=2-phosphoglycerate dehydratase;
PK	novel.6658	7.64461			RecName: Full=Pyruvate kinase 1, cytosolic {ECO:0000305}; Short=OsPK1 {ECO:0000303|PubMed:21805151}; EC=2.7.1.40 {ECO:0000269|PubMed:21805151};
	Pno01G006391	-1.69771	-3.99933	-0.903428	RecName: Full=Pyruvate kinase 1, cytosolic {ECO:0000305}; Short=OsPK1 {ECO:0000303|PubMed:21805151}; EC=2.7.1.40 {ECO:0000269|PubMed:21805151};
	Pno08G001681	-1.02857	-3.1876	-0.610667	RecName: Full=Pyruvate kinase, cytosolic isozyme; Short=PK; EC=2.7.1.40;
GAPDH	Pno16G001420	-1.57387	-3.86659	-0.657248	RecName: Full=Glyceraldehyde-3-phosphate dehydrogenase, cytosolic; EC=1.2.1.12;
	Pno08G005403	-1.03336	-1.4983	-0.468544	RecName: Full=Glyceraldehyde-3-phosphate dehydrogenase, cytosolic; EC=1.2.1.12; Flags: Fragment;
ALDH7A1	novel.774	-0.388644	-3.15701	-0.287708	RecName: Full=Phytosulfokines; Contains: RecName: Full=Phytosulfokine-alpha; Short=PSK-alpha; Short=Phytosulfokine-a; Contains: RecName: Full=Phytosulfokine-beta; Short=PSK-beta; Short=Phytosulfokine-b; Flags: Precursor;
ALDO	Pno01G006442	-1.33202	-2.96575	-0.696254	RecName: Full=Fructose-bisphosphate aldolase 6, cytosolic {ECO:0000305}; Short=AtFBA6 {ECO:0000303|PubMed:22561114}; EC=4.1.2.13 {ECO:0000269|PubMed:21782461}; AltName: Full=Cytosolic aldolase 2 {ECO:0000303|PubMed:21782461}; Short=cAld2 {ECO:0000303|PubMed:21782461};
	Pno01G006445	-1.3267	-2.87899	-0.819589	RecName: Full=Fructose-bisphosphate aldolase 1, cytoplasmic {ECO:0000305}; EC=4.1.2.13 {ECO:0000250|UniProtKB:Q9SJQ9}; AltName: Full=Cytoplasmic aldolase {ECO:0000303|PubMed:2374721}; Short=cALD {ECO:0000303|PubMed:2374721}; AltName: Full=Gravity-specific protein GSC 233 {ECO:0000303|PubMed:1363521};
PGK	Pno05G001877	-0.845985	-2.22596	-0.429084	RecName: Full=Phosphoglycerate kinase 3, cytosolic {ECO:0000303|PubMed:24930633}; EC=2.7.2.3 {ECO:0000305};
	Pno01G009981	-0.747305	-1.62844	-0.752089	RecName: Full=Phosphoglycerate kinase, chloroplastic; EC=2.7.2.3; Flags: Precursor; Fragment;
	Pno05G001839	-2.01314	-0.338175	-1.96563	RecName: Full=Phosphoglycerate kinase, chloroplastic; EC=2.7.2.3; Flags: Precursor;
gpmB	Pno09G014768	-1.36529	-2.10027	-0.810929	RecName: Full=Phosphoglycerate mutase-like protein 4 {ECO:0000305};
GPI	Pno01G004558	-0.606649	-1.3667	-0.143516	RecName: Full=Glucose-6-phosphate isomerase, cytosolic; Short=GPI; EC=5.3.1.9; AltName: Full=Phosphoglucose isomerase; Short=PGI; AltName: Full=Phosphohexose isomerase; Short=PHI;
gpmI	Pno05G000555	-0.775619	-1.31483	-0.32217	RecName: Full=2,3-bisphosphoglycerate-independent phosphoglycerate mutase; Short=BPG-independent PGAM; Short=Phosphoglyceromutase; EC=5.4.2.12; AltName: Full=PGAM-I; Flags: Fragment;
pfp	Pno06G003345	-0.693369	-1.03026	-0.994755	RecName: Full=Pyrophosphate--fructose 6-phosphate 1-phosphotransferase subunit beta 1 {ECO:0000255|HAMAP-Rule:MF_03185}; Short=PFP 1 {ECO:0000255|HAMAP-Rule:MF_03185}; EC=2.7.1.90 {ECO:0000255|HAMAP-Rule:MF_03185}; AltName: Full=6-phosphofructokinase, pyrophosphate dependent 1 {ECO:0000255|HAMAP-Rule:MF_03185}; AltName: Full=PPi-PFK 1 {ECO:0000255|HAMAP-Rule:MF_03185}; AltName: Full=Pyrophosphate…
AKR1A1	Pno162G000001	-0.490761	-1.75139	-0.889482	--
	Pno10G005534	0.0617668	-1.54395	-0.53075	--
	Pno06G004061	-0.206012	-1.15177	-0.76819	RecName: Full=Aldose reductase; Short=AR; EC=1.1.1.21; AltName: Full=Aldehyde reductase;
	Pno01G001535	-0.506385	-1.14968	-0.399972	RecName: Full=Clathrin light chain 2;
PDC	Pno05G005732	-1.17287	-4.87972	-0.4461	RecName: Full=Pyruvate decarboxylase 1; Short=AtPDC1; EC=4.1.1.1;
	Pno10G001212	-0.925515	-1.805	-0.340682	RecName: Full=Pyruvate decarboxylase 1; Short=PDC; EC=4.1.1.1;
	Pno03G000652	0.295528	1.20783	0.899655	RecName: Full=Pyruvate decarboxylase 4; Short=AtPDC4; EC=4.1.1.1;
G6PI	Pno07G006587	-0.638987	-1.27652	-0.831048	RecName: Full=Putative glucose-6-phosphate 1-epimerase {ECO:0000250|UniProtKB:Q03161}; EC=5.1.3.15 {ECO:0000250|UniProtKB:Q03161}; AltName: Full=Putative D-hexose-6-phosphate mutarotase {ECO:0000250|UniProtKB:Q03161}; AltName: Full=Putative apospory-associated protein C;
	Pno02G006404	0.720729	1.17258	0.612571	RecName: Full=Putative glucose-6-phosphate 1-epimerase {ECO:0000250|UniProtKB:Q03161}; EC=5.1.3.15 {ECO:0000250|UniProtKB:Q03161}; AltName: Full=Putative D-hexose-6-phosphate mutarotase {ECO:0000250|UniProtKB:Q03161}; AltName: Full=Putative apospory-associated protein C;
TPI	Pno586G000002	-3.31941	-2.15023	-3.17914	RecName: Full=Triosephosphate isomerase, cytosolic; Short=TIM; Short=Triose-phosphate isomerase; EC=5.3.1.1;
	Pno17G001303	0.44458	1.05949	0.661367	RecName: Full=Elicitor-responsive protein 1; Short=OsERG1 {ECO:0000303|PubMed:23456295}; AltName: Full=17 kDa phloem protein; AltName: Full=Fungal elicitor immediate early-responsive gene 1 protein; Short=FIERG1; AltName: Full=RPP17;
FBP	Pno17G000133		2.8874		RecName: Full=Fructose-1,6-bisphosphatase, chloroplastic; Short=FBPase; EC=3.1.3.11; AltName: Full=D-fructose-1,6-bisphosphate 1-phosphohydrolase; Flags: Precursor;
galM	Pno18G000627	0.387762	1.09111	0.579772	RecName: Full=ABC transporter A family member 12; Short=ABC transporter ABCA.12; Short=AtABCA12; AltName: Full=Putative ABC2 homolog 16;
Glycerophospholipid metabolism	ID	FR1	FR2	FR3	Swissprot
GPAT	Pno05G004905	1.33219	2.22292	1.32307	RecName: Full=Probable glycerol-3-phosphate acyltransferase 3; Short=AtGPAT3; EC=2.3.1.15;
	Pno07G008588	0.762912	1.18487	0.237728	RecName: Full=Glycerol-3-phosphate 2-O-acyltransferase 4; Short=AtGPAT4; EC=2.3.1.198; AltName: Full=Glycerol-3-phosphate acyltransferase 4;
	Pno01G000138	0.70666	1.02927	0.471792	RecName: Full=Glycerol-3-phosphate acyltransferase 1; Short=AtGPAT1; EC=2.3.1.15;
CHK	Pno02G009101	0.943464	1.83471	1.01999	RecName: Full=Probable choline kinase 2; EC=2.7.1.32;
PTDSS2	Pno08G000379	1.79252	1.83809	2.02102	RecName: Full=CDP-diacylglycerol--serine O-phosphatidyltransferase 1; EC=2.7.8.8; AltName: Full=Phosphatidylserine synthase 1;
DAD1	Pno02G007180	0.958792	1.77297	0.898512	RecName: Full=Phospholipase A1-II 1; EC=3.1.1.-;
	Pno06G014113	1.03751	1.41535	0.603712	RecName: Full=Phospholipase A1-Igamma2, chloroplastic; EC=3.1.1.-; Flags: Precursor;
	Pno10G009586	0.296796	1.1422	0.304363	RecName: Full=Phospholipase A1-Ibeta2, chloroplastic; EC=3.1.1.-; Flags: Precursor;
	Pno08G002017	0.206202	1.09626	0.921287	RecName: Full=Phospholipase A1-IIbeta; EC=3.1.1.-;
	Pno06G014120	0.349556	1.01164	0.143122	RecName: Full=Phospholipase A1-Igamma1, chloroplastic; EC=3.1.1.-; Flags: Precursor;
ETNK	novel.4200	0.475889	1.2501	0.337975	RecName: Full=Probable ethanolamine kinase; EC=2.7.1.82; AltName: Full=Protein EMBRYO DEFECTIVE 1187;
dgkA	Pno01G014449	0.479563	1.1493	0.684677	RecName: Full=Diacylglycerol kinase 2; Short=AtDGK2; Short=DAG kinase 2; EC=2.7.1.107; AltName: Full=Diglyceride kinase 2; Short=DGK 2;
LPCAT	Pno07G011316	0.276311	1.07201	0.313855	RecName: Full=Lysophospholipid acyltransferase LPEAT2; EC=2.3.1.25; AltName: Full=Lysophosphatidylethanolamine acyltransferase 2; Short=AtLPEAT2;
glpQ	Pno01G005657	0.529267	1.32334	0.864894	RecName: Full=Glycerophosphodiester phosphodiesterase GDPDL3 {ECO:0000305}; EC=3.1.4.46 {ECO:0000250|UniProtKB:Q7Y208}; AltName: Full=Glycerophosphodiester phosphodiesterase-like 3 {ECO:0000303|PubMed:21323773}; Short=ATGDPDL3 {ECO:0000303|PubMed:21323773}; AltName: Full=Glycerophosphodiesterase-like 2 {ECO:0000303|PubMed:18718934}; AltName: Full=Protein MUTANT ROOT HAIR 5 {ECO:0000303|PubMed:163…
GDE1	Pno09G001752	-1.4754	-2.26398	-1.30193	RecName: Full=SPX domain-containing protein 1 {ECO:0000303|PubMed:18315545}; AltName: Full=Protein SPX DOMAIN GENE 1 {ECO:0000303|PubMed:18315545}; Short=AtSPX1 {ECO:0000303|PubMed:18315545};
plsC	Pno10G000360	-1.3168	-1.43496	-0.634948	RecName: Full=DAG protein, chloroplastic; Flags: Precursor;
NMT	Pno130G000011	-0.301509	-3.86861	-0.483901	RecName: Full=Phosphoethanolamine N-methyltransferase 1; Short=AtNMT1; Short=PEAMT 1; EC=2.1.1.103; AltName: Full=Protein XIPOTL 1;
ATS1	novel.3189	-1.28722	-3.17077	-0.341274	RecName: Full=Glycerol-3-phosphate acyltransferase, chloroplastic; Short=GPAT; EC=2.3.1.15; Flags: Precursor;
	Pno03G003825	-0.476177	-2.19153	-0.0185558	RecName: Full=Glycerol-3-phosphate acyltransferase, chloroplastic; Short=GPAT; EC=2.3.1.15; Flags: Precursor;
psd	Pno01G007994	-0.453627	-2.16959	-0.357703	RecName: Full=FT-interacting protein 1 {ECO:0000303|PubMed:22529749};
PLD1	Pno04G006611	-1.36321	-2.16894	-0.527342	RecName: Full=Phospholipase D delta {ECO:0000303|PubMed:11891260}; Short=AtPLDdelta {ECO:0000303|PubMed:11891260}; Short=PLD delta {ECO:0000303|PubMed:11891260}; EC=3.1.4.4 {ECO:0000269|PubMed:11706190, ECO:0000269|PubMed:12397060};
plc	Pno18G001174	-0.557843	-1.21274	-0.742884	RecName: Full=Non-specific phospholipase C6; EC=3.1.-.-; Flags: Precursor;
	Pno02G000356	-0.38543	-0.586799	-1.26045	RecName: Full=Non-specific phospholipase C6; EC=3.1.-.-; Flags: Precursor;
LYPLA2	Pno02G013004	-1.2215	-1.7113	-0.847564	RecName: Full=Probable carboxylesterase Os04g0669500 {ECO:0000305}; EC=3.1.1.- {ECO:0000305};
	Pno04G005141	-1.48288	-2.2252	-1.8905	RecName: Full=Probable carboxylesterase Os04g0669500 {ECO:0000305}; EC=3.1.1.- {ECO:0000305};
CRLS	Pno10G000091	-1.52065	-2.46399	-1.22666	--
TGL4	Pno09G000718	0.0776324	-1.01446	-0.177987	RecName: Full=Triacylglycerol lipase SDP1; EC=3.1.1.3; AltName: Full=Protein SUGAR-DEPENDENT 1;
	Pno01G007721	-0.821195	-1.2232	-0.424065	RecName: Full=Triacylglycerol lipase SDP1; EC=3.1.1.3; AltName: Full=Protein SUGAR-DEPENDENT 1;
Carbon fixation in photosynthetic organisms	ID	FR1	FR2	FR3	Swissprot
rbcS	Pno18G000439	1.18075	-0.611038	0.00741213	RecName: Full=Ribulose bisphosphate carboxylase small chain 3, chloroplastic; Short=RuBisCO small subunit 3; EC=4.1.1.39; Flags: Precursor;
GAPDH	Pno08G005403	-1.03336	-1.4983	-0.468544	RecName: Full=Glyceraldehyde-3-phosphate dehydrogenase, cytosolic; EC=1.2.1.12; Flags: Fragment;
	Pno16G001420	-1.57387	-3.86659	-0.657248	RecName: Full=Glyceraldehyde-3-phosphate dehydrogenase, cytosolic; EC=1.2.1.12;
PRK	Pno10G013439	-1.16335	-1.21489	-0.750658	RecName: Full=Phosphoribulokinase, chloroplastic; Short=PRK; Short=PRKase; EC=2.7.1.19; AltName: Full=Phosphopentokinase; Flags: Precursor;
ALDO	Pno01G006442	-1.33202	-2.96575	-0.696254	RecName: Full=Fructose-bisphosphate aldolase 6, cytosolic {ECO:0000305}; Short=AtFBA6 {ECO:0000303|PubMed:22561114}; EC=4.1.2.13 {ECO:0000269|PubMed:21782461}; AltName: Full=Cytosolic aldolase 2 {ECO:0000303|PubMed:21782461}; Short=cAld2 {ECO:0000303|PubMed:21782461};
	Pno01G006445	-1.3267	-2.87899	-0.819589	RecName: Full=Fructose-bisphosphate aldolase 1, cytoplasmic {ECO:0000305}; EC=4.1.2.13 {ECO:0000250|UniProtKB:Q9SJQ9}; AltName: Full=Cytoplasmic aldolase {ECO:0000303|PubMed:2374721}; Short=cALD {ECO:0000303|PubMed:2374721}; AltName: Full=Gravity-specific protein GSC 233 {ECO:0000303|PubMed:1363521};
PGK	Pno05G001839	-2.01314	-0.338175	-1.96563	RecName: Full=Phosphoglycerate kinase, chloroplastic; EC=2.7.2.3; Flags: Precursor;
TPI	Pno586G000002	-3.31941	-2.15023	-3.17914	RecName: Full=Triosephosphate isomerase, cytosolic; Short=TIM; Short=Triose-phosphate isomerase; EC=5.3.1.1;
Carbon metabolism	ID	FR1	FR2	FR3	Swissprot
	Pno18G000439	1.18075	-0.611038	0.00741213	RecName: Full=Ribulose bisphosphate carboxylase small chain 3, chloroplastic; Short=RuBisCO small subunit 3; EC=4.1.1.39; Flags: Precursor;
glyA	novel.7614	2.00916	2.24798	2.45621	RecName: Full=Serine hydroxymethyltransferase 3, chloroplastic; Short=AtSHMT3; EC=2.1.2.1; AltName: Full=Glycine hydroxymethyltransferase 3; AltName: Full=Serine methylase 3; Flags: Precursor;
	Pno04G004992	-1.25425	-1.28616	-1.62533	RecName: Full=Serine hydroxymethyltransferase 2, mitochondrial; Short=SHMT2; EC=2.1.2.1; AltName: Full=Glycine hydroxymethyltransferase 2; AltName: Full=Serine methylase 2; Flags: Precursor;
PK	novel.6658	7.64461			RecName: Full=Pyruvate kinase 1, cytosolic {ECO:0000305}; Short=OsPK1 {ECO:0000303|PubMed:21805151}; EC=2.7.1.40 {ECO:0000269|PubMed:21805151};
	Pno01G006391	-1.69771	-3.99933	-0.903428	RecName: Full=Pyruvate kinase 1, cytosolic {ECO:0000305}; Short=OsPK1 {ECO:0000303|PubMed:21805151}; EC=2.7.1.40 {ECO:0000269|PubMed:21805151};
	Pno08G001681	-1.02857	-3.1876	-0.610667	RecName: Full=Pyruvate kinase, cytosolic isozyme; Short=PK; EC=2.7.1.40;
PRK	Pno10G013439	-1.16335	-1.21489	-0.750658	RecName: Full=Phosphoribulokinase, chloroplastic; Short=PRK; Short=PRKase; EC=2.7.1.19; AltName: Full=Phosphopentokinase; Flags: Precursor;
CS	Pno05G015662	-1.26152	-2.19713	-1.88057	RecName: Full=Citrate synthase, mitochondrial; EC=2.3.3.16; Flags: Precursor;
ALDO	Pno01G006445	-1.3267	-2.87899	-0.819589	RecName: Full=Fructose-bisphosphate aldolase 1, cytoplasmic {ECO:0000305}; EC=4.1.2.13 {ECO:0000250|UniProtKB:Q9SJQ9}; AltName: Full=Cytoplasmic aldolase {ECO:0000303|PubMed:2374721}; Short=cALD {ECO:0000303|PubMed:2374721}; AltName: Full=Gravity-specific protein GSC 233 {ECO:0000303|PubMed:1363521};
	Pno01G006442	-1.33202	-2.96575	-0.696254	RecName: Full=Fructose-bisphosphate aldolase 6, cytosolic {ECO:0000305}; Short=AtFBA6 {ECO:0000303|PubMed:22561114}; EC=4.1.2.13 {ECO:0000269|PubMed:21782461}; AltName: Full=Cytosolic aldolase 2 {ECO:0000303|PubMed:21782461}; Short=cAld2 {ECO:0000303|PubMed:21782461};
ACO	novel.11702	-1.3359	-1.41449	-0.0555402	RecName: Full=Aconitate hydratase, cytoplasmic; Short=Aconitase; EC=4.2.1.3; AltName: Full=Citrate hydro-lyase;
gpmB	Pno09G014768	-1.36529	-2.10027	-0.810929	RecName: Full=Phosphoglycerate mutase-like protein 4 {ECO:0000305};
GAPDH	Pno08G005403	-1.03336	-1.4983	-0.468544	RecName: Full=Glyceraldehyde-3-phosphate dehydrogenase, cytosolic; EC=1.2.1.12; Flags: Fragment;
	Pno16G001420	-1.57387	-3.86659	-0.657248	RecName: Full=Glyceraldehyde-3-phosphate dehydrogenase, cytosolic; EC=1.2.1.12;
ENO	Pno01G002337	-1.59323	-4.22261	-0.835012	RecName: Full=Enolase; EC=4.2.1.11; AltName: Full=2-phospho-D-glycerate hydro-lyase; AltName: Full=2-phosphoglycerate dehydratase;
LSC2	Pno03G001021	-1.60404	-2.5655	0.0439877	RecName: Full=Succinate--CoA ligase [ADP-forming] subunit beta, mitochondrial {ECO:0000255|HAMAP-Rule:MF_03219}; EC=6.2.1.5 {ECO:0000255|HAMAP-Rule:MF_03219}; AltName: Full=Succinyl-CoA synthetase beta chain {ECO:0000255|HAMAP-Rule:MF_03219}; Short=SCS-beta {ECO:0000255|HAMAP-Rule:MF_03219}; Flags: Precursor;
PGK	Pno05G001839	-2.01314	-0.338175	-1.96563	RecName: Full=Phosphoglycerate kinase, chloroplastic; EC=2.7.2.3; Flags: Precursor;
TPI	Pno586G000002	-3.31941	-2.15023	-3.17914	RecName: Full=Triosephosphate isomerase, cytosolic; Short=TIM; Short=Triose-phosphate isomerase; EC=5.3.1.1;
Vitamin B6 metabolism	ID	FR1	FR2	FR3	Swissprot
pdxS	Pno04G005057	-0.04952	-1.5983	-0.949176	RecName: Full=Pyridoxal 5'-phosphate synthase-like subunit PDX1.2; Short=AtPDX1.2; Short=AtPDX1;3;
	Pno17G000207	-0.764759	-1.6079	-0.917692	RecName: Full=Pyridoxal 5'-phosphate synthase-like subunit PDX1.2; Short=AtPDX1.2; Short=AtPDX1;3;
	Pno02G011716	-1.2533	-2.84435	-1.19396	RecName: Full=Pyridoxal 5'-phosphate synthase-like subunit PDX1.2; Short=AtPDX1.2; Short=AtPDX1;3;
PHOSPHO2	Pno30G000023	-1.68539	-2.41575	-1.05049	RecName: Full=Inorganic pyrophosphatase 1; Short=AtPPsPase1; Short=PPi phosphatase 1; Short=Pyrophosphate-specific phosphatase 1; EC=3.6.1.1; AltName: Full=Protein PHOSPHATE STARVATION-INDUCED GENE 2; Short=AtPS2;
pdxH	Pno07G003403	-1.6235	-4.92097	-1.28184	RecName: Full=Probable zinc metallopeptidase EGY3, chloroplastic; EC=3.4.24.-; AltName: Full=Protein ETHYLENE-DEPENDENT GRAVITROPISM-DEFICIENT AND YELLOW-GREEN 3; Short=AtEGY3; Flags: Precursor;
Fatty acid metabolism	ID	FR1	FR2	FR3	Swissprot
ACACA	Pno03G003566	1.03528	0.532426	-0.052138	RecName: Full=Acetyl-CoA carboxylase 1; Short=AtACC1; EC=6.4.1.2 {ECO:0000269|PubMed:9008389}; AltName: Full=Protein EMBRYO DEFECTIVE 22; AltName: Full=Protein GURKE; AltName: Full=Protein PASTICCINO 3; Includes: RecName: Full=Biotin carboxylase; EC=6.3.4.14;
FATB	Pno06G003816	0.68672	1.56984	0.685795	RecName: Full=Palmitoyl-acyl carrier protein thioesterase, chloroplastic; EC=3.1.2.-; AltName: Full=16:0-acyl-carrier protein thioesterase; Short=16:0-ACP thioesterase; AltName: Full=Acyl-[acyl-carrier-protein] hydrolase; AltName: Full=PATE; Flags: Precursor;
ACX	novel.9620	0.025804	1.20108	0.243905	RecName: Full=Putative peroxisomal acyl-coenzyme A oxidase 1.2; EC=1.3.3.6;
FAD2	novel.12087	3.68819	4.61456	3.66386	RecName: Full=Delta(12)-fatty-acid desaturase FAD2 {ECO:0000303|PubMed:12481086}; EC=1.14.19.6 {ECO:0000269|PubMed:12481086};
	Pno09G000426	2.12116	3.04015	2.34581	RecName: Full=Omega-6 fatty acid desaturase, endoplasmic reticulum isozyme 2; EC=1.14.19.-;
	Pno09G000427	1.37049	1.54909	1.42984	RecName: Full=Delta(12)-fatty-acid desaturase FAD2 {ECO:0000303|PubMed:12481086}; EC=1.14.19.6 {ECO:0000269|PubMed:12481086};
	Pno03G014091	0.826208	1.51608	0.757729	RecName: Full=Delta(12) fatty acid desaturase FAD2 {ECO:0000303|PubMed:11161042}; Short=CoFad2 {ECO:0000303|PubMed:11161042}; EC=1.14.19.- {ECO:0000305};
	Pno03G016529	0.543273	1.4982	0.394637	RecName: Full=Delta(12)-fatty-acid desaturase FAD2 {ECO:0000303|PubMed:12481086}; EC=1.14.19.6 {ECO:0000269|PubMed:12481086};
	Pno09G000420	0.889255	1.38949	0.810087	RecName: Full=Delta(12)-fatty-acid desaturase FAD2 {ECO:0000303|PubMed:12481086}; EC=1.14.19.6 {ECO:0000269|PubMed:12481086};
	Pno09G000454	0.56735	1.36847	0.484636	RecName: Full=Delta(12)-fatty-acid desaturase FAD2 {ECO:0000303|PubMed:12481086}; EC=1.14.19.6 {ECO:0000269|PubMed:12481086};
	Pno09G000415	0.679309	1.34478	0.773588	RecName: Full=Delta(12)-fatty-acid desaturase FAD2 {ECO:0000303|PubMed:12481086}; EC=1.14.19.6 {ECO:0000269|PubMed:12481086};
	Pno09G000462	0.586124	1.32157	0.671459	RecName: Full=Delta(12)-fatty-acid desaturase FAD2 {ECO:0000303|PubMed:12481086}; EC=1.14.19.6 {ECO:0000269|PubMed:12481086};
	Pno05G005762	0.65542	1.23924	0.735734	RecName: Full=Delta(12) fatty acid desaturase FAD2 {ECO:0000303|PubMed:11161042}; Short=CoFad2 {ECO:0000303|PubMed:11161042}; EC=1.14.19.- {ECO:0000305};
	Pno03G014189	0.567946	1.23271	0.67284	RecName: Full=Delta(12)-fatty-acid desaturase FAD2 {ECO:0000303|PubMed:12481086}; EC=1.14.19.6 {ECO:0000269|PubMed:12481086};
	Pno03G014193	0.782981	1.19221	0.499596	RecName: Full=Delta(12)-fatty-acid desaturase FAD2 {ECO:0000303|PubMed:12481086}; EC=1.14.19.6 {ECO:0000269|PubMed:12481086};
	Pno03G014187	0.590736	1.15135	0.849469	RecName: Full=Delta(12) fatty acid desaturase FAD2 {ECO:0000303|PubMed:11161042}; Short=CoFad2 {ECO:0000303|PubMed:11161042}; EC=1.14.19.- {ECO:0000305};
	Pno03G014236	0.643987	1.10193	0.737552	RecName: Full=Delta(12)-fatty-acid desaturase FAD2 {ECO:0000303|PubMed:12481086}; EC=1.14.19.6 {ECO:0000269|PubMed:12481086};
	Pno03G014564	0.611125	1.04291	0.712665	RecName: Full=Delta(12)-fatty-acid desaturase FAD2 {ECO:0000303|PubMed:12481086}; EC=1.14.19.6 {ECO:0000269|PubMed:12481086};
	Pno09G000452	0.569301	1.03956	0.593286	RecName: Full=Delta(12)-fatty-acid desaturase FAD2 {ECO:0000303|PubMed:12481086}; EC=1.14.19.6 {ECO:0000269|PubMed:12481086};
	Pno03G014183	0.531422	1.00767	0.518544	RecName: Full=Delta(12)-fatty-acid desaturase FAD2 {ECO:0000303|PubMed:12481086}; EC=1.14.19.6 {ECO:0000269|PubMed:12481086};
	Pno12G006022	-0.677809	-1.69731	-0.145544	RecName: Full=Delta(12)-fatty-acid desaturase FAD2 {ECO:0000303|PubMed:12481086}; EC=1.14.19.6 {ECO:0000269|PubMed:12481086};
	novel.7664	-1.38857	-1.75921	-0.44248	RecName: Full=Delta(12)-fatty-acid desaturase FAD2 {ECO:0000303|PubMed:12481086}; EC=1.14.19.6 {ECO:0000269|PubMed:12481086};
fabF	novel.7456	0.0584179	1.36484	0.12781	RecName: Full=Retrovirus-related Pol polyprotein from transposon TNT 1-94; Includes: RecName: Full=Protease; EC=3.4.23.-; Includes: RecName: Full=Reverse transcriptase; EC=2.7.7.49; Includes: RecName: Full=Endonuclease;
	Pno04G002768	0.399768	1.00449	0.622111	RecName: Full=Retrovirus-related Pol polyprotein from transposon TNT 1-94; Includes: RecName: Full=Protease; EC=3.4.23.-; Includes: RecName: Full=Reverse transcriptase; EC=2.7.7.49; Includes: RecName: Full=Endonuclease;
	novel.3188	0.360313	-1.00549	0.411102	RecName: Full=Retrovirus-related Pol polyprotein from transposon TNT 1-94; Includes: RecName: Full=Protease; EC=3.4.23.-; Includes: RecName: Full=Reverse transcriptase; EC=2.7.7.49; Includes: RecName: Full=Endonuclease;
accA	novel.11740	-1.06871	-2.06288	-0.837376	--
accB	Pno17G000231	-0.97093	-2.07244	-0.522794	--
fabG	Pno409G000002	-0.959599	-2.18507	-1.33321	RecName: Full=NADPH-dependent aldehyde reductase-like protein, chloroplastic {ECO:0000250|UniProtKB:Q9SQR2}; EC=1.1.1.- {ECO:0000250|UniProtKB:Q9SQR2}; Flags: Precursor;
	Pno05G001152	-0.86228	-2.35326	-0.601402	RecName: Full=NADPH-dependent aldehyde reductase-like protein, chloroplastic {ECO:0000250|UniProtKB:Q9SQR2}; EC=1.1.1.- {ECO:0000250|UniProtKB:Q9SQR2}; Flags: Precursor;
FAB2	Pno11G001143	-1.02835	-4.71955	-0.548148	RecName: Full=Stearoyl-[acyl-carrier-protein] 9-desaturase, chloroplastic; Short=Stearoyl-ACP desaturase; EC=1.14.19.2 {ECO:0000250|UniProtKB:P22337}; AltName: Full=Acyl-[acyl-carrier-protein] desaturase; Flags: Precursor;
HSD17B12	novel.6567	-1.28278	-8.03785	-2.94596	--
Plant-pathogen interaction	ID	FR0_vs_FR1.log2FoldChange	FR0_vs_FR2.log2FoldChange	FR0_vs_FR3.log2FoldChange	KEGG
PIK1	Pno06G003361	1.37155	2.49203	0.669818	K18873 pathogen-induced protein kinase | (RefSeq) serine/threonine-protein kinase CDL1 (A)
CALM	Pno02G006001	0.899259	1.6938	0.129195	K02183 calmodulin | (RefSeq) probable calcium-binding protein CML30 (A)
	Pno08G010203	0.549258	1.32701	0.78892	K02183 calmodulin | (RefSeq) probable calcium-binding protein CML45 (A)
PTO	Pno05G002312	1.03913	1.62123	1.02945	K13435 serine/threonine-protein kinase Pto | (RefSeq) Pto; serine/threonine protein kinase Pto (A)
	Pno08G002764	0.921249	1.47786	1.01608	K13435 serine/threonine-protein kinase Pto | (RefSeq) receptor-like protein kinase HERK 1 (A)
	novel.5597	0.871833	1.59292	1.43708	K13435 serine/threonine-protein kinase Pto | (RefSeq) receptor-like protein kinase HERK 1 (A)
	Pno01G009674	0.656688	1.25896	0.844519	K13435 serine/threonine-protein kinase Pto | (RefSeq) Pto; serine/threonine protein kinase Pto (A)
PTI6	Pno10G003381	1.34692	1.60724		K13434 pathogenesis-related genes transcriptional activator PTI6 | (RefSeq) pathogenesis-related genes transcriptional activator PTI6-like (A)
	Pno01G005331	0.902021	1.35897	0.667948	K13434 pathogenesis-related genes transcriptional activator PTI6 | (RefSeq) pathogenesis-related genes transcriptional activator PTI6-like (A)
	Pno04G007208	0.49418	1.13756	0.383777	K13434 pathogenesis-related genes transcriptional activator PTI6 | (RefSeq) pathogenesis-related genes transcriptional activator PTI6-like (A)
PTI1	Pno16G000546	0.882964	1.47422	0.760087	K13436 pto-interacting protein 1 [EC:2.7.11.1] | (RefSeq) LOC109783650; PTI1-like tyrosine-protein kinase 2 (A)
EIX1_2	Pno10G001628	0.807928	1.30264	1.3982	K13466 EIX receptor 1/2 | (RefSeq) receptor-like protein 12 (A)
	Pno01G005197	0.786387	1.07606	1.27856	K13466 EIX receptor 1/2 | (RefSeq) receptor-like protein 12 (A)
CERK1	novel.6332	1.07229	1.28912	1.04245	K13429 chitin elicitor receptor kinase 1 | (RefSeq) lysM domain receptor-like kinase 3 (A)
	Pno04G004685	0.421473	1.04043	0.393946	K13429 chitin elicitor receptor kinase 1 | (RefSeq) chitin elicitor receptor kinase 1-like (A)
	Pno10G005137	-0.0590879	1.03579	0.68178	K13429 chitin elicitor receptor kinase 1 | (RefSeq) lysM domain receptor-like kinase 3 isoform X1 (A)
CNGC	Pno09G002591	0.608449	1.22497	0.805242	K05391 cyclic nucleotide gated channel, plant | (RefSeq) cyclic nucleotide-gated ion channel 1-like (A)
	Pno06G002488	0.58687	1.0919	0.742764	K05391 cyclic nucleotide gated channel, plant | (RefSeq) putative cyclic nucleotide-gated ion channel 15 (A)
	Pno04G004531	0.800894	1.06262	0.519215	K05391 cyclic nucleotide gated channel, plant | (RefSeq) cyclic nucleotide-gated ion channel 2 isoform X1 (A)
	Pno11G000657	0.933613	1.04191	0.950801	K05391 cyclic nucleotide gated channel, plant | (RefSeq) cyclic nucleotide-gated ion channel 1-like (A)
WRKY33	Pno04G004419	0.331946	1.02856	1.00986	K13424 WRKY transcription factor 33 | (RefSeq) probable WRKY transcription factor 33 (A)
WRKY1	Pno01G001738	0.692384	1.14583	0.723173	K18834 WRKY transcription factor 1 | (RefSeq) WRKY transcription factor SUSIBA2-like (A)
EDS1	Pno02G006172	0.626154	1.09033	0.415782	K18875 enhanced disease susceptibility 1 protein | (RefSeq) protein EDS1B (A)
MPK3	Pno05G004075	0.644844	1.07873	0.718934	K20536 mitogen-activated protein kinase 3 [EC:2.7.11.24] | (RefSeq) mitogen-activated protein kinase 3 (A)
FRK1	Pno07G003371	0.639152	1.07359	0.817806	K16224 senescence-induced receptor-like serine/threonine-protein kinase | (RefSeq) hypothetical protein (A)
RPM1	Pno16G000208	1.78691	2.13437	1.1363	K13457 disease resistance protein RPM1 | (RefSeq) disease resistance protein RPM1 (A)
	Pno290G000001	0.875377	1.93324	0.97077	K13457 disease resistance protein RPM1 | (RefSeq) disease resistance protein RPM1-like (A)
	Pno02G004577	0.602629	1.11403	0.795817	K13457 disease resistance protein RPM1 | (RefSeq) disease resistance protein RPM1-like (A)
	Pno09G015812	0.719467	1.00393	0.525199	K13457 disease resistance protein RPM1 | (RefSeq) disease resistance protein RPM1-like (A)
	Pno06G005119	-0.335673	-3.69563	-0.871064	K13457 disease resistance protein RPM1 | (RefSeq) disease resistance protein RPM1-like (A)
CML	Pno08G003005	0.768382	1.78391	1.03909	K13448 calcium-binding protein CML | (RefSeq) calmodulin-like protein 11 (A)
	Pno09G001709	0.911928	1.48217	0.694141	K13448 calcium-binding protein CML | (RefSeq) calmodulin-like protein 3 (A)
	Pno04G005633	0.70461	1.11836	0.428997	K13448 calcium-binding protein CML | (RefSeq) calcium-binding allergen Ole e 8-like (A)
	Pno10G013016	0.595202	1.0426	0.680829	K13448 calcium-binding protein CML | (RefSeq) probable calcium-binding protein CML17 (A)
	Pno01G016425	-0.777975	-1.71575	-0.913163	K13448 calcium-binding protein CML | (RefSeq) putative calcium-binding protein CML19 (A)
	Pno05G000225	-0.816357	-2.30607	-1.58325	K13448 calcium-binding protein CML | (RefSeq) putative calcium-binding protein CML19 (A)
KCS	Pno08G003043	1.28551	1.99337	0.84163	K15397 3-ketoacyl-CoA synthase [EC:2.3.1.199] | (RefSeq) 3-ketoacyl-CoA synthase 11-like (A)
	Pno16G002195	0.640885	1.22343	0.382182	K15397 3-ketoacyl-CoA synthase [EC:2.3.1.199] | (RefSeq) 3-ketoacyl-CoA synthase 20-like (A)
	Pno06G005960	-0.635395	-2.43677	-0.258464	K15397 3-ketoacyl-CoA synthase [EC:2.3.1.199] | (RefSeq) 3-ketoacyl-CoA synthase 19 (A)
	Pno04G001828	-1.06154	-4.49262	-0.589623	K15397 3-ketoacyl-CoA synthase [EC:2.3.1.199] | (RefSeq) 3-ketoacyl-CoA synthase 17-like (A)
FLS2	Pno18G000026	1.66015	3.01528		K13420 LRR receptor-like serine/threonine-protein kinase FLS2 [EC:2.7.11.1] | (RefSeq) probable LRR receptor-like serine/threonine-protein kinase At3g47570 (A)
	Pno06G004205	1.13911	2.22464	1.57908	K13420 LRR receptor-like serine/threonine-protein kinase FLS2 [EC:2.7.11.1] | (RefSeq) receptor kinase-like protein Xa21 (A)
	Pno05G018367		1.60915		K13420 LRR receptor-like serine/threonine-protein kinase FLS2 [EC:2.7.11.1] | (RefSeq) LRR receptor-like serine/threonine-protein kinase FLS2 (A)
	Pno08G011401	0.685748	1.41612	0.998099	K13420 LRR receptor-like serine/threonine-protein kinase FLS2 [EC:2.7.11.1] | (RefSeq) LRR receptor-like serine/threonine-protein kinase FLS2 (A)
	Pno02G003304	0.803552	1.38146	0.301713	K13420 LRR receptor-like serine/threonine-protein kinase FLS2 [EC:2.7.11.1] | (RefSeq) FLS2; Leucine-rich receptor-like protein kinase family protein (A)
	Pno494G000004	0.76311	1.33685	0.272185	K13420 LRR receptor-like serine/threonine-protein kinase FLS2 [EC:2.7.11.1] | (RefSeq) probable LRR receptor-like serine/threonine-protein kinase At3g47570 (A)
	Pno03G009788	1.00744	1.29936	1.05374	K13420 LRR receptor-like serine/threonine-protein kinase FLS2 [EC:2.7.11.1] | (RefSeq) hypothetical protein (A)
	Pno06G003790	0.383676	1.23941	0.705968	K13420 LRR receptor-like serine/threonine-protein kinase FLS2 [EC:2.7.11.1] | (RefSeq) LRR receptor-like serine/threonine-protein kinase FLS2 (A)
	Pno02G006996	0.531666	1.22286	0.703246	K13420 LRR receptor-like serine/threonine-protein kinase FLS2 [EC:2.7.11.1] | (RefSeq) LRR receptor-like serine/threonine-protein kinase FLS2 isoform X1 (A)
	novel.10577	0.447474	1.21961	0.444344	K13420 LRR receptor-like serine/threonine-protein kinase FLS2 [EC:2.7.11.1] | (RefSeq) LRR receptor-like serine/threonine-protein kinase FLS2 (A)
	Pno08G002930	0.494351	1.08916	0.623455	K13420 LRR receptor-like serine/threonine-protein kinase FLS2 [EC:2.7.11.1] | (RefSeq) probable LRR receptor-like serine/threonine-protein kinase At3g47570 isoform X1 (A)
	Pno16G002268	0.872138	1.08783	0.946845	K13420 LRR receptor-like serine/threonine-protein kinase FLS2 [EC:2.7.11.1] | (RefSeq) LRR receptor-like serine/threonine-protein kinase FLS2 (A)
	Pno14G000011	-0.586403	-1.46484	-0.46149	K13420 LRR receptor-like serine/threonine-protein kinase FLS2 [EC:2.7.11.1] | (RefSeq) LRR receptor-like serine/threonine-protein kinase FLS2 (A)
	Pno01G004423	-2.30934	-2.77349	-0.666616	K13420 LRR receptor-like serine/threonine-protein kinase FLS2 [EC:2.7.11.1] | (RefSeq) LRR receptor-like serine/threonine-protein kinase FLS2 (A)
	Pno08G002227	-0.818743	-4.89098	-0.479808	K13420 LRR receptor-like serine/threonine-protein kinase FLS2 [EC:2.7.11.1] | (RefSeq) LRR receptor-like serine/threonine-protein kinase FLS2 (A)
RPS2	novel.997		3.01975		K13459 disease resistance protein RPS2 | (RefSeq) probable disease resistance protein At5g63020 (A)
	Pno01G010224	0.327433	1.00198	0.252602	K13459 disease resistance protein RPS2 | (RefSeq) probable disease resistance protein At4g27220 (A)
	Pno04G011877	-0.603777	-1.11516	-0.482472	K13459 disease resistance protein RPS2 | (RefSeq) hypothetical protein (A)
	Pno04G011768	-0.490628	-1.32006	-0.45578	K13459 disease resistance protein RPS2 | (RefSeq) disease resistance protein At4g27190-like (A)
	Pno01G012975	0.502583	-2.49266	0.126334	K13459 disease resistance protein RPS2 | (RefSeq) probable disease resistance protein At4g27220 (A)
	Pno01G012977	-0.768199	-2.7119	-0.312041	K13459 disease resistance protein RPS2 | (RefSeq) probable disease resistance protein At4g27220 (A)
RBOH	Pno10G009233	0.530553	1.39708	0.220178	K13447 respiratory burst oxidase [EC:1.6.3.- 1.11.1.-] | (RefSeq) respiratory burst oxidase homolog protein A (A)
	Pno02G016295	-1.25499	-2.8916	-0.696168	K13447 respiratory burst oxidase [EC:1.6.3.- 1.11.1.-] | (RefSeq) respiratory burst oxidase homolog protein C-like (A)
PBS1	Pno06G000105	0.810216	1.77477	0.16303	K13430 serine/threonine-protein kinase PBS1 [EC:2.7.11.1] | (RefSeq) serine/threonine-protein kinase PBS1-like (A)
	Pno572G000002	1.0517	1.66601	0.374881	K13430 serine/threonine-protein kinase PBS1 [EC:2.7.11.1] | (RefSeq) serine/threonine-protein kinase PBS1 (A)
	Pno13G001531	0.9088	1.55952	0.858706	K13430 serine/threonine-protein kinase PBS1 [EC:2.7.11.1] | (RefSeq) probable serine/threonine-protein kinase PBL7 (A)
	Pno01G015152	0.839824	1.47591	0.656425	K13430 serine/threonine-protein kinase PBS1 [EC:2.7.11.1] | (RefSeq) serine/threonine-protein kinase PBS1 (A)
	Pno07G003515	0.827046	1.24356	0.422546	K13430 serine/threonine-protein kinase PBS1 [EC:2.7.11.1] | (RefSeq) serine/threonine-protein kinase PBS1 (A)
	novel.3366	0.638579	1.19266	-0.157133	K13430 serine/threonine-protein kinase PBS1 [EC:2.7.11.1] | (RefSeq) serine/threonine-protein kinase CDL1 (A)
	Pno02G006337	0.531014	1.14531	0.118425	K13430 serine/threonine-protein kinase PBS1 [EC:2.7.11.1] | (RefSeq) serine/threonine-protein kinase PBS1-like (A)
	Pno08G009031	0.534586	1.02109	0.208235	K13430 serine/threonine-protein kinase PBS1 [EC:2.7.11.1] | (RefSeq) serine/threonine-protein kinase PBS1 (A)
	Pno06G004679	0.53779	1.01872	0.657854	K13430 serine/threonine-protein kinase PBS1 [EC:2.7.11.1] | (RefSeq) serine/threonine-protein kinase CDL1-like isoform X1 (A)
	Pno01G004060	-0.271921	-1.02764	-0.232326	K13430 serine/threonine-protein kinase PBS1 [EC:2.7.11.1] | (RefSeq) probable serine/threonine-protein kinase PBL7 (A)
	novel.6177	-0.555429	-1.05642	-0.61925	K13430 serine/threonine-protein kinase PBS1 [EC:2.7.11.1] | (RefSeq) serine/threonine-protein kinase PBS1 (A)
	novel.3264	-0.878775	-1.09425	-0.767892	K13430 serine/threonine-protein kinase PBS1 [EC:2.7.11.1] | (RefSeq) probable serine/threonine-protein kinase PBL7 (A)
	Pno01G006121	-0.274169	-1.20653	-0.36241	K13430 serine/threonine-protein kinase PBS1 [EC:2.7.11.1] | (RefSeq) hypothetical protein (A)
	Pno01G004055	-0.576993	-1.67513	-0.777986	K13430 serine/threonine-protein kinase PBS1 [EC:2.7.11.1] | (RefSeq) serine/threonine-protein kinase CDL1 (A)
	Pno04G003080	-0.8969	-1.72231	-0.528846	K13430 serine/threonine-protein kinase PBS1 [EC:2.7.11.1] | (RefSeq) serine/threonine-protein kinase PBS1-like (A)
	Pno17G000177	-0.714101	-1.9546	-1.16551	K13430 serine/threonine-protein kinase PBS1 [EC:2.7.11.1] | (RefSeq) probable serine/threonine-protein kinase PBL7 isoform X1 (A)
EFR	novel.9565	0.542423	1.18094	0.0269463	K13428 LRR receptor-like serine/threonine-protein kinase EFR [EC:2.7.11.1] | (RefSeq) hypothetical protein (A)
	Pno05G004401	-0.361361	-1.49285	-0.136168	K13428 LRR receptor-like serine/threonine-protein kinase EFR [EC:2.7.11.1] | (RefSeq) LRR receptor-like serine/threonine-protein kinase EFR (A)
	Pno01G004023	-1.30806	-2.21054	-0.828966	K13428 LRR receptor-like serine/threonine-protein kinase EFR [EC:2.7.11.1] | (RefSeq) LRR receptor-like serine/threonine-protein kinase EFR (A)
WRKY22	Pno05G004507	-0.769464	-1.11971	-0.571943	K13425 WRKY transcription factor 22 | (RefSeq) WRKY transcription factor 22-like (A)
	Pno56G000006	-0.72108	-1.49682	-0.567605	K13425 WRKY transcription factor 22 | (RefSeq) WRKY family transcription factor (A)
	novel.4114	-1.29112	-1.59199	-0.502693	K13425 WRKY transcription factor 22 | (RefSeq) probable WRKY transcription factor 27 (A)
	Pno05G004879	-1.14688	-2.28418	-1.42836	K13425 WRKY transcription factor 22 | (RefSeq) WRKY transcription factor 22 (A)
BAK1	Pno08G002046	1.30527	1.8041		K13416 brassinosteroid insensitive 1-associated receptor kinase 1 [EC:2.7.10.1 2.7.11.1] | (RefSeq) somatic embryogenesis receptor kinase 4-like isoform X1 (A)
	Pno01G005814	0.776445	1.27539	0.195386	K13416 brassinosteroid insensitive 1-associated receptor kinase 1 [EC:2.7.10.1 2.7.11.1] | (RefSeq) BRASSINOSTEROID INSENSITIVE 1-associated receptor kinase 1-like (A)
	Pno05G002708	0.429395	1.27182	-0.557312	K13416 brassinosteroid insensitive 1-associated receptor kinase 1 [EC:2.7.10.1 2.7.11.1] | (RefSeq) BRASSINOSTEROID INSENSITIVE 1-associated receptor kinase 1-like (A)
	Pno03G004454	0.551212	1.23921	0.686644	K13416 brassinosteroid insensitive 1-associated receptor kinase 1 [EC:2.7.10.1 2.7.11.1] | (RefSeq) BRASSINOSTEROID INSENSITIVE 1-associated receptor kinase 1-like (A)
	Pno05G004688	0.423439	1.07843	0.443636	K13416 brassinosteroid insensitive 1-associated receptor kinase 1 [EC:2.7.10.1 2.7.11.1] | (RefSeq) BRASSINOSTEROID INSENSITIVE 1-associated receptor kinase 1 (A)
	Pno10G005745	-1.24675	-1.5062	-1.12212	K13416 brassinosteroid insensitive 1-associated receptor kinase 1 [EC:2.7.10.1 2.7.11.1] | (RefSeq) somatic embryogenesis receptor-like kinase (A)
	Pno04G003791	-0.518179	-1.56955	-0.346351	K13416 brassinosteroid insensitive 1-associated receptor kinase 1 [EC:2.7.10.1 2.7.11.1] | (RefSeq) BRASSINOSTEROID INSENSITIVE 1-associated receptor kinase 1-like (A)
	Pno07G003152	-1.06423	-2.21544	-0.908603	K13416 brassinosteroid insensitive 1-associated receptor kinase 1 [EC:2.7.10.1 2.7.11.1] | (RefSeq) somatic embryogenesis receptor-like kinase (A)
	Pno05G004419	-0.977167	-2.28319	-0.675324	K13416 brassinosteroid insensitive 1-associated receptor kinase 1 [EC:2.7.10.1 2.7.11.1] | (RefSeq) BRASSINOSTEROID INSENSITIVE 1-associated receptor kinase 1-like (A)
MKK4_5	Pno16G001950	0.890032	1.43755	0.68979	K13413 mitogen-activated protein kinase kinase 4/5 [EC:2.7.12.2] | (RefSeq) mitogen-activated protein kinase kinase 5-like (A)
CPK	novel.2003	-0.282535	-1.62949	-0.0513934	K13412 calcium-dependent protein kinase [EC:2.7.11.1] | (RefSeq) calcium-dependent protein kinase 34 (A)
HSP90B	Pno12G006322	0.13914	-1.14227	-0.625619	K09487 heat shock protein 90kDa beta | (RefSeq) heat shock protein 90-6, mitochondrial (A)
HSP90A	Pno16G000823		3.19074		K04079 molecular chaperone HtpG | (RefSeq) heat shock cognate protein 80-like (A)
	Pno02G007855	-0.821436	-2.25162	0.368845	K04079 molecular chaperone HtpG | (RefSeq) heat shock cognate protein 80-like (A)
UPA20	Pno14G000038	0.575696	1.05732	0.636874	K18878 BHLH transcription factor Upa20 | (RefSeq) Upa20; transcription factor bHLH137-like (A)
	Pno02G003993	-0.424595	-1.62328	-0.561552	K18878 BHLH transcription factor Upa20 | (RefSeq) Upa20; transcription factor bHLH137-like (A)
WRKY52	Pno09G002574	0.617344	1.01883	0.446269	K16225 probable WRKY transcription factor 52 | (RefSeq) disease resistance protein RRS1-like (A)
	Pno01G003008	-1.83866	-4.39985	-2.36289	K16225 probable WRKY transcription factor 52 | (RefSeq) disease resistance protein RRS1-like (A)
alpha-Linolenic acid metabolism	ID	FR1	FR2	FR3	KEGG
DAD1	Pno02G007180	0.958792	1.77297	0.898512	K16818 phospholipase A1 [EC:3.1.1.32] | (RefSeq) glycerolipase A1 (A)
	Pno06G014113	1.03751	1.41535	0.603712	K16818 phospholipase A1 [EC:3.1.1.32] | (RefSeq) phospholipase A(1) DAD1, chloroplastic (A)
	Pno10G009586	0.296796	1.1422	0.304363	K16818 phospholipase A1 [EC:3.1.1.32] | (RefSeq) phospholipase A(1) DAD1, chloroplastic (A)
	Pno08G002017	0.206202	1.09626	0.921287	K16818 phospholipase A1 [EC:3.1.1.32] | (RefSeq) phospholipase A(1) DAD1, chloroplastic (A)
	Pno06G014120	0.349556	1.01164	0.143122	K16818 phospholipase A1 [EC:3.1.1.32] | (RefSeq) phospholipase A(1) DAD1, chloroplastic-like (A)
ACX	novel.9620	0.025804	1.20108	0.243905	K00232 acyl-CoA oxidase [EC:1.3.3.6] | (RefSeq) peroxisomal acyl-coenzyme A oxidase 1-like (A)
CEQORH	novel.12035	0.338825	1.08053	0.0590929	K00224 chloroplastic oxoene reductase [EC:1.3.1.-] | (RefSeq) putative quinone-oxidoreductase homolog, chloroplastic (A)
AOS	Pno09G015138	0.588944	1.02185	0.664561	K01723 hydroperoxide dehydratase [EC:4.2.1.92] | (RefSeq) allene oxide synthase 1, chloroplastic (A)
LOX	novel.5751	-0.765371	-1.02269	-0.703305	K00454 lipoxygenase [EC:1.13.11.12] | (RefSeq) linoleate 13S-lipoxygenase 3-1, chloroplastic-like (A)
TGL4	Pno09G000718	0.0776324	-1.01446	-0.177987	K14674 TAG lipase / steryl ester hydrolase / phospholipase A2 / LPA acyltransferase [EC:3.1.1.3 3.1.1.13 3.1.1.4 2.3.1.51] | (RefSeq) triacylglycerol lipase SDP1 (A)
	Pno01G007721	-0.821195	-1.2232	-0.424065	K14674 TAG lipase / steryl ester hydrolase / phospholipase A2 / LPA acyltransferase [EC:3.1.1.3 3.1.1.13 3.1.1.4 2.3.1.51] | (RefSeq) triacylglycerol lipase SDP1 (A)
HPL	Pno09G016655	-0.362082	-1.1359	-0.40676	K10528 hydroperoxide lyase [EC:4.1.2.-] | (RefSeq) HPLA; fatty acid hydroperoxide lyase (A)
	Pno09G016631	-0.625484	-1.48863	-0.802197	K10528 hydroperoxide lyase [EC:4.1.2.-] | (RefSeq) probable inactive linolenate hydroperoxide lyase (A)
	Pno09G016659	-0.308271	-1.49613	-0.0940446	K10528 hydroperoxide lyase [EC:4.1.2.-] | (RefSeq) hypothetical protein (A)
OPR	novel.3895	0.454339	1.01535	0.431528	K05894 12-oxophytodienoic acid reductase [EC:1.3.1.42] | (RefSeq) 12-oxophytodienoate reductase 3-like (A)
	Pno02G004840	-0.757698	-1.36663	-0.465537	K05894 12-oxophytodienoic acid reductase [EC:1.3.1.42] | (RefSeq) putative 12-oxophytodienoate reductase 11 (A)
	Pno02G004829	-0.727067	-1.84716	-0.390562	K05894 12-oxophytodienoic acid reductase [EC:1.3.1.42] | (RefSeq) putative 12-oxophytodienoate reductase 11 isoform X1 (A)
ADH1	Pno04G002803	-1.37322	-4.9659	-0.586231	K18857 alcohol dehydrogenase class-P [EC:1.1.1.1] | (RefSeq) alcohol dehydrogenase 1-like (A)
Phenylpropanoid biosynthesis	ID	FR1	FR2	FR3	KEGG
PAL	Pno06G007430	0.426778	1.02118	0.527801	K10775 phenylalanine ammonia-lyase [EC:4.3.1.24] | (RefSeq) phenylalanine ammonia-lyase G2B (A)
POD	Pno07G002815	1.42592	2.2907	1.3433	K00430 peroxidase [EC:1.11.1.7] | (RefSeq) peroxidase 5-like (A)
	novel.8732	0.561629	1.66589	1.1733	K00430 peroxidase [EC:1.11.1.7] | (RefSeq) peroxidase 5-like (A)
	Pno02G009295	0.933161	1.53326	0.687942	K00430 peroxidase [EC:1.11.1.7] | (RefSeq) peroxidase 12-like (A)
	Pno08G001569	0.812802	1.45984	0.896121	K00430 peroxidase [EC:1.11.1.7] | (RefSeq) lignin-forming anionic peroxidase-like (A)
	novel.8734	0.620116	1.34909	1.40881	K00430 peroxidase [EC:1.11.1.7] | (RefSeq) peroxidase 5-like (A)
	Pno09G001528	0.583134	1.25723	0.466261	K00430 peroxidase [EC:1.11.1.7] | (RefSeq) peroxidase 21 (A)
	Pno02G006171	0.84283	1.23225	0.32144	K00430 peroxidase [EC:1.11.1.7] | (RefSeq) peroxidase 63 (A)
	Pno01G001558	0.546832	1.22756	0.579953	K00430 peroxidase [EC:1.11.1.7] | (RefSeq) peroxidase 3 (A)
	Pno08G002088	0.587968	1.20103	0.408404	K00430 peroxidase [EC:1.11.1.7] | (RefSeq) peroxidase N (A)
	Pno05G011703	0.598067	1.1636	-0.213892	K00430 peroxidase [EC:1.11.1.7] | (RefSeq) peroxidase 47 (A)
	Pno18G000208	0.162635	1.15248	-0.395209	K00430 peroxidase [EC:1.11.1.7] | (RefSeq) peroxidase 72-like (A)
	Pno10G005351	0.840088	1.11859	0.605377	K00430 peroxidase [EC:1.11.1.7] | (RefSeq) peroxidase 63-like (A)
	Pno01G001560	0.520136	1.09816	0.939544	K00430 peroxidase [EC:1.11.1.7] | (RefSeq) peroxidase 27-like (A)
	Pno06G004479	0.597037	1.07642	-0.413336	K00430 peroxidase [EC:1.11.1.7] | (RefSeq) peroxidase P7-like (A)
	Pno17G000560	0.685617	1.06531	0.120132	K00430 peroxidase [EC:1.11.1.7] | (RefSeq) peroxidase 4-like (A)
	Pno03G004615	-1.35937	-1.60712	-0.64595	K00430 peroxidase [EC:1.11.1.7] | (RefSeq) peroxidase 19 isoform X1 (A)
	Pno02G005272	-0.894987	-2.42906	-0.191415	K00430 peroxidase [EC:1.11.1.7] | (RefSeq) peroxidase 51 (A)
CAD	Pno09G000722	0.124715	1.34069	0.0253916	K22395 cinnamyl-alcohol dehydrogenase [EC:1.1.1.195] | (RefSeq) cannabidiolic acid synthase-like 1 (A)
	Pno07G002243	1.07542	1.26951	0.781345	K22395 cinnamyl-alcohol dehydrogenase [EC:1.1.1.195] | (RefSeq) tetrahydrocannabinolic acid synthase-like (A)
	novel.10854	0.589285	1.15442	0.764514	K22395 cinnamyl-alcohol dehydrogenase [EC:1.1.1.195] | (RefSeq) tetrahydrocannabinolic acid synthase-like (A)
	Pno03G004196	0.51803	1.04475	-0.0799387	K22395 cinnamyl-alcohol dehydrogenase [EC:1.1.1.195] | (RefSeq) tetrahydrocannabinolic acid synthase-like (A)
	Pno08G001667	0.770023	1.02771	1.11085	K22395 cinnamyl-alcohol dehydrogenase [EC:1.1.1.195] | (RefSeq) flavin-dependent oxidoreductase FOX2-like (A)
	novel.10232	0.466446	1.00627	0.841526	K22395 cinnamyl-alcohol dehydrogenase [EC:1.1.1.195] | (RefSeq) tetrahydrocannabinolic acid synthase-like (A)
	Pno08G001664	0.871385	0.843526	1.13228	K22395 cinnamyl-alcohol dehydrogenase [EC:1.1.1.195] | (RefSeq) flavin-dependent oxidoreductase FOX2-like (A)
	Pno10G001762	-0.679634	-1.35371	-0.226726	K22395 cinnamyl-alcohol dehydrogenase [EC:1.1.1.195] | (RefSeq) berberine bridge enzyme-like 13 (A)
	Pno09G000719	-0.610442	-2.07481	0.00845189	K22395 cinnamyl-alcohol dehydrogenase [EC:1.1.1.195] | (RefSeq) cannabidiolic acid synthase-like 1 (A)
	Pno10G001717	-0.318598	-2.20633	0.234254	K22395 cinnamyl-alcohol dehydrogenase [EC:1.1.1.195] | (RefSeq) flavin-dependent oxidoreductase FOX2-like (A)
	Pno10G001751	-1.1154	-3.60216	-0.618345	K22395 cinnamyl-alcohol dehydrogenase [EC:1.1.1.195] | (RefSeq) flavin-dependent oxidoreductase FOX2-like (A)
	Pno02G007481	-1.02723	-2.17755	-0.867728	K00083 cinnamyl-alcohol dehydrogenase [EC:1.1.1.195] | (RefSeq) mannitol dehydrogenase-like (A)
UGT72E	Pno18G000375	-0.225567	-1.12769	-0.45017	K12356 coniferyl-alcohol glucosyltransferase [EC:2.4.1.111] | (RefSeq) anthocyanidin 3-O-glucosyltransferase 5-like (A)
CYP84A	novel.6523	-0.0338067	-1.14071	-0.558345	K09755 ferulate-5-hydroxylase [EC:1.14.-.-] | (RefSeq) cytochrome P450 84A1 (A)
REF1	Pno11G002761	1.49024		1.71983	K12355 coniferyl-aldehyde dehydrogenase [EC:1.2.1.68] | (RefSeq) aldehyde dehydrogenase family 2 member C4-like (A)
	novel.650	-0.223225	-1.15229	-0.466702	K12355 coniferyl-aldehyde dehydrogenase [EC:1.2.1.68] | (RefSeq) aldehyde dehydrogenase family 2 member C4-like (A)
HCT	Pno07G003285	-0.541844	-1.33125	-0.34838	K13065 shikimate O-hydroxycinnamoyltransferase [EC:2.3.1.133] | (RefSeq) acetyl-CoA-benzylalcohol acetyltransferase-like (A)
	Pno01G004740	-1.03872	-1.45379	-0.485119	K13065 shikimate O-hydroxycinnamoyltransferase [EC:2.3.1.133] | (RefSeq) shikimate O-hydroxycinnamoyltransferase (A)
4CL	Pno09G002728	-0.944369	-1.99398	-0.899109	K01904 4-coumarate--CoA ligase [EC:6.2.1.12] | (RefSeq) 4-coumarate--CoA ligase 2 (A)
CCR	Pno05G018409	-0.964276	-2.18271	-0.461101	K09753 cinnamoyl-CoA reductase [EC:1.2.1.44] | (RefSeq) cinnamoyl-CoA reductase 1-like (A)
CYP73A	Pno05G006544	-0.750121	-3.35692	-0.118801	K00487 trans-cinnamate 4-monooxygenase [EC:1.14.13.11] | (RefSeq) CYP73A27; cytochrome P450 CYP73A100-like (A)
TOGT1	Pno10G007302	-0.675832	-1.35592	-0.449431	K23260 scopoletin glucosyltransferase [EC:2.4.1.128] | (RefSeq) scopoletin glucosyltransferase (A)
	Pno08G013013	-0.782968	-1.45414	-1.16445	K23260 scopoletin glucosyltransferase [EC:2.4.1.128] | (RefSeq) scopoletin glucosyltransferase-like (A)
	Pno101G000005	-1.66588	-3.55516	-1.18043	K23260 scopoletin glucosyltransferase [EC:2.4.1.128] | (RefSeq) scopoletin glucosyltransferase-like (A)
	Pno07G003500	-2.12511	-3.67865	-1.66969	K23260 scopoletin glucosyltransferase [EC:2.4.1.128] | (RefSeq) scopoletin glucosyltransferase-like (A)
	Pno07G003498	-1.83493	-3.75694	-1.08715	K23260 scopoletin glucosyltransferase [EC:2.4.1.128] | (RefSeq) scopoletin glucosyltransferase-like (A)
Phosphatidylinositol signaling system	ID	FR0_vs_FR1.log2FoldChange	FR0_vs_FR2.log2FoldChange	FR0_vs_FR3.log2FoldChange	KEGG
INPP5	Pno01G005910	1.10896	1.93796	1.47054	K01099 inositol polyphosphate 5-phosphatase INPP5B/F [EC:3.1.3.36] | (RefSeq) type IV inositol polyphosphate 5-phosphatase 9-like isoform X1 (A)
PLCD	Pno06G004003	0.94561	1.72205	0.518596	K05857 phosphatidylinositol phospholipase C, delta [EC:3.1.4.11] | (RefSeq) phosphoinositide phospholipase C 2-like isoform X1 (A)
	Pno01G001907	0.330259	1.01218	0.440611	K05857 phosphatidylinositol phospholipase C, delta [EC:3.1.4.11] | (RefSeq) phosphoinositide phospholipase C 4 (A)
	Pno05G004418	0.413058	1.00332	0.266198	K05857 phosphatidylinositol phospholipase C, delta [EC:3.1.4.11] | (RefSeq) phosphoinositide phospholipase C 4 (A)
CALM	Pno02G006001	0.899259	1.6938	0.129195	K02183 calmodulin | (RefSeq) probable calcium-binding protein CML30 (A)
	Pno08G010203	0.549258	1.32701	0.78892	K02183 calmodulin | (RefSeq) probable calcium-binding protein CML45 (A)
dgkA	Pno01G014449	0.479563	1.1493	0.684677	K00901 diacylglycerol kinase (ATP) [EC:2.7.1.107] | (RefSeq) diacylglycerol kinase 2 (A)
ITPK1	Pno03G003651	0.459421	1.01752	0.522526	K00913 inositol-1,3,4-trisphosphate 5/6-kinase / inositol-tetrakisphosphate 1-kinase [EC:2.7.1.159 2.7.1.134] | (RefSeq) inositol-tetrakisphosphate 1-kinase 1-like (A)
MTMR	Pno06G003858	1.47225	3.21911	2.43757	K18081 myotubularin-related protein 1/2 [EC:3.1.3.64 3.1.3.95] | (RefSeq) phosphatidylinositol-3-phosphatase myotubularin-2-like (A)
	Pno08G003171	0.70652	1.27942	0.863272	K18081 myotubularin-related protein 1/2 [EC:3.1.3.64 3.1.3.95] | (RefSeq) phosphatidylinositol-3-phosphatase myotubularin-2-like (A)
	Pno05G013221	0.723515	1.20973	0.787167	K18081 myotubularin-related protein 1/2 [EC:3.1.3.64 3.1.3.95] | (RefSeq) phosphatidylinositol-3-phosphatase myotubularin-2-like (A)
	Pno01G013011	0.589694	1.15255	0.610386	K18081 myotubularin-related protein 1/2 [EC:3.1.3.64 3.1.3.95] | (RefSeq) phosphatidylinositol-3-phosphatase myotubularin-2-like (A)
	Pno09G001331	0.756969	1.12369	0.775575	K18081 myotubularin-related protein 1/2 [EC:3.1.3.64 3.1.3.95] | (RefSeq) phosphatidylinositol-3-phosphatase myotubularin-2-like (A)
	Pno01G002256	-1.31759	-1.77641	-0.564591	K18081 myotubularin-related protein 1/2 [EC:3.1.3.64 3.1.3.95] | (RefSeq) phosphatidylinositol-3-phosphatase myotubularin-2-like (A)
PTEN	Pno03G002794	-0.542225	-1.10349	-0.371195	K01110 phosphatidylinositol-3,4,5-trisphosphate 3-phosphatase and dual-specificity protein phosphatase PTEN [EC:3.1.3.16 3.1.3.48 3.1.3.67] | (RefSeq) phosphatidylinositol 3,4,5-trisphosphate 3-phosphatase and protein-tyrosine-phosphatase PTEN2A-like (A)
PI4K2	Pno04G009889	-0.526679	-1.06111	-0.248583	K13711 phosphatidylinositol 4-kinase type 2 [EC:2.7.1.67] | (RefSeq) hypothetical protein (A)
	Pno08G012557	-0.685198	-1.07302	-0.500285	K13711 phosphatidylinositol 4-kinase type 2 [EC:2.7.1.67] | (RefSeq) hypothetical protein (A)
	Pno16G000992	-1.01563	-2.04171	-0.927005	K13711 phosphatidylinositol 4-kinase type 2 [EC:2.7.1.67] | (RefSeq) hypothetical protein (A)
PIP5K	Pno07G000808	-0.56757	-1.17052	-0.349241	K00889 1-phosphatidylinositol-4-phosphate 5-kinase [EC:2.7.1.68] | (RefSeq) phosphatidylinositol 4-phosphate 5-kinase 7 isoform X1 (A)
	novel.10834	-0.147245	-1.30098	0.189554	K00889 1-phosphatidylinositol-4-phosphate 5-kinase [EC:2.7.1.68] | (RefSeq) phosphatidylinositol 4-phosphate 5-kinase 7 isoform X1 (A)
	Pno10G010323	-0.883572	-2.02184	-0.652946	K00889 1-phosphatidylinositol-4-phosphate 5-kinase [EC:2.7.1.68] | (RefSeq) phosphatidylinositol 4-phosphate 5-kinase 7-like isoform X1 (A)
Taurine and hypotaurine metabolism	ID	FR1	FR2	FR3	KEGG
GAD	novel.9282	0.497799	1.45837	0.855861	K01580 glutamate decarboxylase [EC:4.1.1.15] | (RefSeq) glutamate decarboxylase 1 (A)
	Pno08G001364	-1.9005	-3.96867	-1.00791	K01580 glutamate decarboxylase [EC:4.1.1.15] | (RefSeq) glutamate decarboxylase-like (A)
GGT1	Pno06G003597	-0.736681	-1.5105	-0.0932043	K18592 gamma-glutamyltranspeptidase / glutathione hydrolase / leukotriene-C4 hydrolase [EC:2.3.2.2 3.4.19.13 3.4.19.14] | (RefSeq) gamma-glutamyltranspeptidase 3-like (A)
	Pno64G000016			1.48873	K18592 gamma-glutamyltranspeptidase / glutathione hydrolase / leukotriene-C4 hydrolase [EC:2.3.2.2 3.4.19.13 3.4.19.14] | (RefSeq) gamma-glutamyltranspeptidase 3-like (A)
ADO	Pno04G011452	-0.689558	-1.71265	-0.371289	K10712 cysteamine dioxygenase [EC:1.13.11.19] | (RefSeq) plant cysteine oxidase 3 isoform X1 (A)
	Pno04G004415	-0.341086	-3.43642	-0.487332	K10712 cysteamine dioxygenase [EC:1.13.11.19] | (RefSeq) plant cysteine oxidase 2-like (A)
	Pno02G006075	-0.809256	-3.49765	-0.45238	K10712 cysteamine dioxygenase [EC:1.13.11.19] | (RefSeq) plant cysteine oxidase 2-like (A)
Inositol phosphate metabolism	ID	FR1	FR2	FR3	KEGG
INPP5	Pno01G005910	1.10896	1.93796	1.47054	K01099 inositol polyphosphate 5-phosphatase INPP5B/F [EC:3.1.3.36] | (RefSeq) type IV inositol polyphosphate 5-phosphatase 9-like isoform X1 (A)
PLCD	Pno06G004003	0.94561	1.72205	0.518596	K05857 phosphatidylinositol phospholipase C, delta [EC:3.1.4.11] | (RefSeq) phosphoinositide phospholipase C 2-like isoform X1 (A)
	Pno01G001907	0.330259	1.01218	0.440611	K05857 phosphatidylinositol phospholipase C, delta [EC:3.1.4.11] | (RefSeq) phosphoinositide phospholipase C 4 (A)
	Pno05G004418	0.413058	1.00332	0.266198	K05857 phosphatidylinositol phospholipase C, delta [EC:3.1.4.11] | (RefSeq) phosphoinositide phospholipase C 4 (A)
TPI	Pno17G001303	0.44458	1.05949	0.661367	K01803 triosephosphate isomerase (TIM) [EC:5.3.1.1] | (RefSeq) triosephosphate isomerase, cytosolic (A)
ITPK1	Pno03G003651	0.459421	1.01752	0.522526	K00913 inositol-1,3,4-trisphosphate 5/6-kinase / inositol-tetrakisphosphate 1-kinase [EC:2.7.1.159 2.7.1.134] | (RefSeq) inositol-tetrakisphosphate 1-kinase 1-like (A)
MTMR	Pno06G003858	1.47225	3.21911	2.43757	K18081 myotubularin-related protein 1/2 [EC:3.1.3.64 3.1.3.95] | (RefSeq) phosphatidylinositol-3-phosphatase myotubularin-2-like (A)
	Pno08G003171	0.70652	1.27942	0.863272	K18081 myotubularin-related protein 1/2 [EC:3.1.3.64 3.1.3.95] | (RefSeq) phosphatidylinositol-3-phosphatase myotubularin-2-like (A)
	Pno05G013221	0.723515	1.20973	0.787167	K18081 myotubularin-related protein 1/2 [EC:3.1.3.64 3.1.3.95] | (RefSeq) phosphatidylinositol-3-phosphatase myotubularin-2-like (A)
	Pno01G013011	0.589694	1.15255	0.610386	K18081 myotubularin-related protein 1/2 [EC:3.1.3.64 3.1.3.95] | (RefSeq) phosphatidylinositol-3-phosphatase myotubularin-2-like (A)
	Pno09G001331	0.756969	1.12369	0.775575	K18081 myotubularin-related protein 1/2 [EC:3.1.3.64 3.1.3.95] | (RefSeq) phosphatidylinositol-3-phosphatase myotubularin-2-like (A)
	Pno01G002256	-1.31759	-1.77641	-0.564591	K18081 myotubularin-related protein 1/2 [EC:3.1.3.64 3.1.3.95] | (RefSeq) phosphatidylinositol-3-phosphatase myotubularin-2-like (A)
PTEN	Pno03G002794	-0.542225	-1.10349	-0.371195	K01110 phosphatidylinositol-3,4,5-trisphosphate 3-phosphatase and dual-specificity protein phosphatase PTEN [EC:3.1.3.16 3.1.3.48 3.1.3.67] | (RefSeq) phosphatidylinositol 3,4,5-trisphosphate 3-phosphatase and protein-tyrosine-phosphatase PTEN2A-like (A)
plc	Pno18G001174	-0.557843	-1.21274	-0.742884	K01114 phospholipase C [EC:3.1.4.3] | (RefSeq) non-specific phospholipase C6-like (A)
PI4K2	Pno04G009889	-0.526679	-1.06111	-0.248583	K13711 phosphatidylinositol 4-kinase type 2 [EC:2.7.1.67] | (RefSeq) hypothetical protein (A)
	Pno08G012557	-0.685198	-1.07302	-0.500285	K13711 phosphatidylinositol 4-kinase type 2 [EC:2.7.1.67] | (RefSeq) hypothetical protein (A)
	Pno16G000992	-1.01563	-2.04171	-0.927005	K13711 phosphatidylinositol 4-kinase type 2 [EC:2.7.1.67] | (RefSeq) hypothetical protein (A)
PIP5K	Pno07G000808	-0.56757	-1.17052	-0.349241	K00889 1-phosphatidylinositol-4-phosphate 5-kinase [EC:2.7.1.68] | (RefSeq) phosphatidylinositol 4-phosphate 5-kinase 7 isoform X1 (A)
	novel.10834	-0.147245	-1.30098	0.189554	K00889 1-phosphatidylinositol-4-phosphate 5-kinase [EC:2.7.1.68] | (RefSeq) phosphatidylinositol 4-phosphate 5-kinase 7 isoform X1 (A)
	Pno10G010323	-0.883572	-2.02184	-0.652946	K00889 1-phosphatidylinositol-4-phosphate 5-kinase [EC:2.7.1.68] | (RefSeq) phosphatidylinositol 4-phosphate 5-kinase 7-like isoform X1 (A)
Arachidonic acid metabolism	ID	FR0_vs_FR1.log2FoldChange	FR0_vs_FR2.log2FoldChange	FR0_vs_FR3.log2FoldChange	KEGG
CYP2J	Pno02G000800	0.867272	1.40388	0.485713	K07418 cytochrome P450 family 2 subfamily J [EC:1.14.14.1] | (RefSeq) cytochrome P450 71A22-like (A)
	Pno02G000817	0.543867	1.35199	0.527094	K07418 cytochrome P450 family 2 subfamily J [EC:1.14.14.1] | (RefSeq) cytochrome P450 71A22-like (A)
EPHX2	Pno04G010886	1.17249	3.03212	1.68851	K08726 soluble epoxide hydrolase / lipid-phosphate phosphatase [EC:3.3.2.10 3.1.3.76] | (RefSeq) uncharacterized protein LOC112528667 (A)
	Pno04G003800	0.0942646	2.13552	0.956031	K08726 soluble epoxide hydrolase / lipid-phosphate phosphatase [EC:3.3.2.10 3.1.3.76] | (RefSeq) uncharacterized protein LOC112528667 (A)
	Pno06G008348	-1.32823	-1.89398	-0.953913	K08726 soluble epoxide hydrolase / lipid-phosphate phosphatase [EC:3.3.2.10 3.1.3.76] | (RefSeq) uncharacterized protein LOC110941524 (A)
TGL4	Pno09G000718	0.0776324	-1.01446	-0.177987	K14674 TAG lipase / steryl ester hydrolase / phospholipase A2 / LPA acyltransferase [EC:3.1.1.3 3.1.1.13 3.1.1.4 2.3.1.51] | (RefSeq) triacylglycerol lipase SDP1 (A)
	Pno01G007721	-0.821195	-1.2232	-0.424065	K14674 TAG lipase / steryl ester hydrolase / phospholipase A2 / LPA acyltransferase [EC:3.1.1.3 3.1.1.13 3.1.1.4 2.3.1.51] | (RefSeq) triacylglycerol lipase SDP1 (A)
gpx	Pno05G002372	-0.586812	-1.11432	-0.627182	K00432 glutathione peroxidase [EC:1.11.1.9] | (RefSeq) probable phospholipid hydroperoxide glutathione peroxidase (A)
GGT1	Pno06G003597	-0.736681	-1.5105	-0.0932043	K18592 gamma-glutamyltranspeptidase / glutathione hydrolase / leukotriene-C4 hydrolase [EC:2.3.2.2 3.4.19.13 3.4.19.14] | (RefSeq) gamma-glutamyltranspeptidase 3-like (A)
ABC transporters	ID	FR1	FR2	FR3	KEGG
ABCB1	Pno06G003579	1.10164	2.29767	0.923802	K05658 ATP-binding cassette, subfamily B (MDR/TAP), member 1 [EC:7.6.2.2] | (RefSeq) putative ABC transporter B family member 8 (A)
	Pno06G005388	1.79171	2.10156	NA	K05658 ATP-binding cassette, subfamily B (MDR/TAP), member 1 [EC:7.6.2.2] | (RefSeq) ABC transporter B family member 21-like (A)
	Pno04G004434	0.632563	1.13055	-0.168394	K05658 ATP-binding cassette, subfamily B (MDR/TAP), member 1 [EC:7.6.2.2] | (RefSeq) ABC transporter B family member 19 (A)
SNQ2	Pno01G001768	0.862561	1.22522	0.883195	K08712 ATP-binding cassette, subfamily G (WHITE), member 2, SNQ2 | (RefSeq) ABC transporter, ATP-binding protein (A)
ABCA3	Pno18G000629	0.400329	1.04932	0.499179	K05643 ATP-binding cassette, subfamily A (ABC1), member 3 | (RefSeq) ABC transporter A family member 1 isoform X1 (A)
ABCG2	novel.10987	1.53635	1.79476	NA	K05681 ATP-binding cassette, subfamily G (WHITE), member 2 | (GenBank) white-brown-complex ABC transporter family protein (A)
	novel.5257	0.5241	1.56479	-0.15253	K05681 ATP-binding cassette, subfamily G (WHITE), member 2 | (RefSeq) ATP-binding cassette, sub-family G, member 2 (A)
	Pno08G001687	0.217213	1.43691	0.67471	K05681 ATP-binding cassette, subfamily G (WHITE), member 2 | (RefSeq) hypothetical protein (A)
	novel.4139	0.440961	1.16061	0.543967	K05681 ATP-binding cassette, subfamily G (WHITE), member 2 | (RefSeq) ABC transporter G family member 5 (A)
	Pno04G003602	0.324574	1.15958	-0.628971	K05681 ATP-binding cassette, subfamily G (WHITE), member 2 | (RefSeq) ATP-binding cassette, sub-family G, member 2 (A)
	Pno14G001075	0.343474	1.07299	-0.219606	K05681 ATP-binding cassette, subfamily G (WHITE), member 2 | (RefSeq) predicted protein (A)
	Pno09G001600	0.392373	1.00799	0.110868	K05681 ATP-binding cassette, subfamily G (WHITE), member 2 | (RefSeq) ABC transporter G family member 5-like (A)
	Pno09G002861	-0.302894	-1.09592	-0.108014	K05681 ATP-binding cassette, subfamily G (WHITE), member 2 | (RefSeq) ABC transporter G family member 5-like (A)
ABCC2	Pno08G002522	0.357146	1.01093	0.207227	K05666 ATP-binding cassette, subfamily C (CFTR/MRP), member 2 | (RefSeq) ABC transporter C family member 4-like isoform X1 (A)
	Pno10G003471	0.389012	1.001	0.192702	K05666 ATP-binding cassette, subfamily C (CFTR/MRP), member 2 | (RefSeq) ABC transporter C family member 10 (A)
	Pno16G001419	-0.673149	-1.47532	-0.540624	K05666 ATP-binding cassette, subfamily C (CFTR/MRP), member 2 | (RefSeq) ABC transporter C family member 3-like (A)
ABCC1	novel.4704	-0.523235	-1.08917	-1.01495	K05665 ATP-binding cassette, subfamily C (CFTR/MRP), member 1 [EC:7.6.2.3] | (RefSeq) LOW QUALITY PROTEIN: putative ABC transporter C family member 15 (A)
	Pno02G013059	-1.20781	-1.44511	-0.284474	K05665 ATP-binding cassette, subfamily C (CFTR/MRP), member 1 [EC:7.6.2.3] | (RefSeq) putative ABC transporter C family member 15 (A)
Pentose and glucuronate interconversions	ID	FR1	FR2	FR3	KEGG
USP	novel.1984	NA	3.00519	2.45448	K12447 UDP-sugar pyrophosphorylase [EC:2.7.7.64] | (RefSeq) uncharacterized protein LOC109127935 (A)
PE	Pno17G000599	0.878269	1.89333	0.488882	K01051 pectinesterase [EC:3.1.1.11] | (RefSeq) pectinesterase/pectinesterase inhibitor PPE8B-like (A)
	novel.5233	0.980325	1.48828	0.921535	K01051 pectinesterase [EC:3.1.1.11] | (RefSeq) probable pectinesterase/pectinesterase inhibitor 41 (A)
	Pno05G004814	0.923571	1.4443	1.14401	K01051 pectinesterase [EC:3.1.1.11] | (RefSeq) probable pectinesterase/pectinesterase inhibitor 41 (A)
	Pno06G004467	0.67618	1.40124	0.123916	K01051 pectinesterase [EC:3.1.1.11] | (RefSeq) pectinesterase/pectinesterase inhibitor PPE8B-like (A)
	Pno04G002492	-0.377533	-1.03326	-0.423375	K01051 pectinesterase [EC:3.1.1.11] | (RefSeq) probable pectinesterase/pectinesterase inhibitor 58 (A)
	Pno09G002295	-0.587484	-1.05083	0.0768665	K01051 pectinesterase [EC:3.1.1.11] | (RefSeq) pectinesterase/pectinesterase inhibitor 3 (A)
	Pno10G000128	-0.800313	-1.3412	-0.52226	K01051 pectinesterase [EC:3.1.1.11] | (RefSeq) pectinesterase (A)
	Pno02G007401	-0.501634	-1.43065	-0.200594	K01051 pectinesterase [EC:3.1.1.11] | (RefSeq) uncharacterized protein LOC110634634 (A)
	Pno09G001301	-0.936548	-1.73702	-0.942782	K01051 pectinesterase [EC:3.1.1.11] | (RefSeq) probable pectinesterase/pectinesterase inhibitor 58 (A)
	Pno06G008253	-1.46185	-2.82559	-1.02095	K01051 pectinesterase [EC:3.1.1.11] | (RefSeq) pectinesterase-like (A)
	Pno06G008260	-1.81529	-2.90961	-1.08508	K01051 pectinesterase [EC:3.1.1.11] | (RefSeq) pectinesterase-like (A)
xylA	Pno09G002258	-0.644249	-1.10372	-0.40256	K01805 xylose isomerase [EC:5.3.1.5] | (RefSeq) xylose isomerase (A)
	Pno01G002765	-0.988629	-1.46135	-0.423283	K01805 xylose isomerase [EC:5.3.1.5] | (RefSeq) xylose isomerase (A)
	Pno01G001882	-0.620199	-1.50139	-0.559758	K01805 xylose isomerase [EC:5.3.1.5] | (RefSeq) xylose isomerase (A)
PG	Pno11G000782	-0.523339	-1.34752	-0.240444	K01184 polygalacturonase [EC:3.2.1.15] | (RefSeq) polygalacturonase (A)
	Pno06G003563	-0.177103	-1.71994	-0.464723	K01184 polygalacturonase [EC:3.2.1.15] | (RefSeq) polygalacturonase (A)
AKR1A1	Pno01G001535	-0.506385	-1.14968	-0.399972	K00002 alcohol dehydrogenase (NADP+) [EC:1.1.1.2] | (RefSeq) aldo-keto reductase family 4 member C10-like (A)
	Pno06G004061	-0.206012	-1.15177	-0.76819	K00002 alcohol dehydrogenase (NADP+) [EC:1.1.1.2] | (RefSeq) aldose reductase-like (A)
	Pno10G005534	0.0617668	-1.54395	-0.53075	K00002 alcohol dehydrogenase (NADP+) [EC:1.1.1.2] | (RefSeq) aldo-keto reductase family 4 member C9-like (A)
	Pno162G000001	-0.490761	-1.75139	-0.889482	K00002 alcohol dehydrogenase (NADP+) [EC:1.1.1.2] | (RefSeq) aldo-keto reductase family 4 member C9-like (A)
exo-PG	Pno06G001591	-0.305203	-1.01768	-0.301549	K01213 galacturan 1,4-alpha-galacturonidase [EC:3.2.1.67] | (RefSeq) exopolygalacturonase-like (A)
	Pno16G001334	-1.55491	-1.7952	-0.314778	K01213 galacturan 1,4-alpha-galacturonidase [EC:3.2.1.67] | (RefSeq) polygalacturonase At1g48100 (A)
	Pno01G005051	-0.70079	-2.44063	-0.301235	K01213 galacturan 1,4-alpha-galacturonidase [EC:3.2.1.67] | (RefSeq) exopolygalacturonase-like (A)
UGP2	Pno04G003820	-1.11028	-2.04977	-0.736537	K00963 UTP--glucose-1-phosphate uridylyltransferase [EC:2.7.7.9] | (RefSeq) UTP--glucose-1-phosphate uridylyltransferase-like (A)
	Pno02G007245	-1.22061	-2.11779	-0.55625	K00963 UTP--glucose-1-phosphate uridylyltransferase [EC:2.7.7.9] | (RefSeq) UTP--glucose-1-phosphate uridylyltransferase (A)
Fructose and mannose metabolism	ID	FR1	FR2	FR3	KEGG
FBP	Pno17G000133		2.8874		K03841 fructose-1,6-bisphosphatase I [EC:3.1.3.11] | (RefSeq) fructose-1,6-bisphosphatase, chloroplastic-like (A)
MAN	Pno01G000921	0.814127	1.14399	0.930761	K19355 mannan endo-1,4-beta-mannosidase [EC:3.2.1.78] | (RefSeq) mannan endo-1,4-beta-mannosidase 2-like isoform X1 (A)
TPI	Pno17G001303	0.44458	1.05949	0.661367	K01803 triosephosphate isomerase (TIM) [EC:5.3.1.1] | (RefSeq) triosephosphate isomerase, cytosolic (A)
scrK	Pno02G003976	0.434269	1.05881	0.416497	K00847 fructokinase [EC:2.7.1.4] | (RefSeq) probable fructokinase-7 isoform X1 (A)
pfp	Pno06G003345	-0.693369	-1.03026	-0.994755	K00895 diphosphate-dependent phosphofructokinase [EC:2.7.1.90] | (RefSeq) pyrophosphate--fructose 6-phosphate 1-phosphotransferase subunit beta-like (A)
xylA	Pno09G002258	-0.644249	-1.10372	-0.40256	K01805 xylose isomerase [EC:5.3.1.5] | (RefSeq) xylose isomerase (A)
	Pno01G002765	-0.988629	-1.46135	-0.423283	K01805 xylose isomerase [EC:5.3.1.5] | (RefSeq) xylose isomerase (A)
	Pno01G001882	-0.620199	-1.50139	-0.559758	K01805 xylose isomerase [EC:5.3.1.5] | (RefSeq) xylose isomerase (A)
ALDO	Pno01G006445	-1.3267	-2.87899	-0.819589	K01623 fructose-bisphosphate aldolase, class I [EC:4.1.2.13] | (RefSeq) fructose-bisphosphate aldolase cytoplasmic isozyme (A)
	Pno01G006442	-1.33202	-2.96575	-0.696254	K01623 fructose-bisphosphate aldolase, class I [EC:4.1.2.13] | (RefSeq) fructose-bisphosphate aldolase cytoplasmic isozyme (A)
pfkA	Pno05G003334	-0.816849	-1.93124	-0.586455	K00850 6-phosphofructokinase 1 [EC:2.7.1.11] | (RefSeq) ATP-dependent 6-phosphofructokinase 3-like (A)
	Pno05G003331	-0.797064	-2.06915	-0.711813	K00850 6-phosphofructokinase 1 [EC:2.7.1.11] | (RefSeq) ATP-dependent 6-phosphofructokinase 6 (A)
	Pno01G003683	-0.940211	-2.39084	-0.741082	K00850 6-phosphofructokinase 1 [EC:2.7.1.11] | (RefSeq) ATP-dependent 6-phosphofructokinase 3-like (A)
	novel.786	-0.672092	-8.47108	-0.749758	K00850 6-phosphofructokinase 1 [EC:2.7.1.11] | (RefSeq) ATP-dependent 6-phosphofructokinase 3-like (A)
Folate biosynthesis	ID	FR1	FR2	FR3	KEGG
ABA3	Pno05G002559	0.912505	1.30617	0.924968	K15631 molybdenum cofactor sulfurtransferase [EC:2.8.1.9] | (RefSeq) molybdenum cofactor sulfurase-like (A)
	Pno16G001466	0.353338	1.12686	0.406983	K15631 molybdenum cofactor sulfurtransferase [EC:2.8.1.9] | (RefSeq) molybdenum cofactor sulfurase-like (A)
GPHN	Pno04G001771	0.307222	1.26007	1.29919	K15376 gephyrin [EC:2.10.1.1 2.7.7.75] | (RefSeq) molybdopterin biosynthesis protein CNX1-like (A)
DHFR-TS	Pno07G003668	-0.527427	-1.17629	-0.585063	K13998 dihydrofolate reductase / thymidylate synthase [EC:1.5.1.3 2.1.1.45] | (RefSeq) bifunctional dihydrofolate reductase-thymidylate synthase-like (A)
	Pno07G003669	-0.90065	-1.19539	-0.494926	K13998 dihydrofolate reductase / thymidylate synthase [EC:1.5.1.3 2.1.1.45] | (RefSeq) bifunctional dihydrofolate reductase-thymidylate synthase (A)
GCH1	Pno197G000002	-0.516385	-1.09559	-0.344725	K01495 GTP cyclohydrolase IA [EC:3.5.4.16] | (RefSeq) GTP cyclohydrolase 1 (A)
	novel.12037	-0.85311	-1.72737	-0.610873	K01495 GTP cyclohydrolase IA [EC:3.5.4.16] | (RefSeq) GTP cyclohydrolase 1 (A)
GGH	novel.5867	-0.0379649	-4.4048	-0.720936	K01307 gamma-glutamyl hydrolase [EC:3.4.19.9] | (RefSeq) gamma-glutamyl hydrolase 2 (A)
Nitrogen metabolism	ID	FR1	FR2	FR3	KEGG
NRT	Pno06G002171		3.37059		K02575 MFS transporter, NNP family, nitrate/nitrite transporter | (RefSeq) high-affinity nitrate transporter 2.1-like (A)
	Pno05G003965		3.02352		K02575 MFS transporter, NNP family, nitrate/nitrite transporter | (RefSeq) high affinity nitrate transporter 2.4-like (A)
NR	Pno04G003375	-0.359847	-1.00462	-0.405951	K10534 nitrate reductase (NAD(P)H) [EC:1.7.1.1 1.7.1.2 1.7.1.3] | (RefSeq) nitrate reductase [NADH] 2-like (A)
	Pno04G003376	-0.696739	-1.0291	-0.361511	K10534 nitrate reductase (NAD(P)H) [EC:1.7.1.1 1.7.1.2 1.7.1.3] | (RefSeq) nitrate reductase [NADH] 2-like (A)
GLT1	novel.5238	-0.559383	-1.0611	-0.107461	K00264 glutamate synthase (NADPH/NADH) [EC:1.4.1.13 1.4.1.14] | (RefSeq) glutamate synthase 1 [NADH], chloroplastic isoform X1 (A)
	Pno01G005360	-0.988825	-1.11703	0.108152	K00264 glutamate synthase (NADPH/NADH) [EC:1.4.1.13 1.4.1.14] | (RefSeq) glutamate synthase 1 [NADH], chloroplastic (A)
	novel.5237	-0.977015	-1.1189	0.044206	K00264 glutamate synthase (NADH) [EC:1.4.1.14] | (RefSeq) glutamate synthase [NADH], amyloplastic isoform X1 (A)
	Pno09G002598	-1.11203	-2.72742	-0.311979	K00264 glutamate synthase (NADH) [EC:1.4.1.14] | (RefSeq) glutamate synthase [NADH], amyloplastic isoform X1 (A)
nirA	Pno07G003523	-1.39867	-1.78748	-0.799761	K00366 ferredoxin-nitrite reductase [EC:1.7.7.1] | (RefSeq) ferredoxin--nitrite reductase, chloroplastic isoform X1 (A)
Glycerolipid metabolism	ID	FR1	FR2	FR3	KEGG
PDAT	novel.6819	2.43002	2.37375	2.83083	K00679 phospholipid:diacylglycerol acyltransferase [EC:2.3.1.158] | (RefSeq) hypothetical protein (A)
	Pno02G005600	0.468183	1.30964	0.0596848	K00679 phospholipid:diacylglycerol acyltransferase [EC:2.3.1.158] | (RefSeq) hypothetical protein (A)
dgkA	Pno01G014449	0.479563	1.1493	0.684677	K00901 diacylglycerol kinase (ATP) [EC:2.7.1.107] | (RefSeq) diacylglycerol kinase 2 (A)
GPAT	Pno05G004905	1.33219	2.22292	1.32307	K13508 glycerol-3-phosphate acyltransferase [EC:2.3.1.15 2.3.1.198] | (RefSeq) probable glycerol-3-phosphate acyltransferase 3 (A)
	Pno07G008588	0.762912	1.18487	0.237728	K13508 glycerol-3-phosphate acyltransferase [EC:2.3.1.15 2.3.1.198] | (RefSeq) probable glycerol-3-phosphate acyltransferase 8 (A)
	Pno01G000138	0.70666	1.02927	0.471792	K13508 glycerol-3-phosphate acyltransferase [EC:2.3.1.15 2.3.1.198] | (RefSeq) glycerol-3-phosphate acyltransferase 1-like (A)
TGL4	Pno09G000718	0.0776324	-1.01446	-0.177987	K14674 TAG lipase / steryl ester hydrolase / phospholipase A2 / LPA acyltransferase [EC:3.1.1.3 3.1.1.13 3.1.1.4 2.3.1.51] | (RefSeq) triacylglycerol lipase SDP1 (A)
	Pno01G007721	-0.821195	-1.2232	-0.424065	K14674 TAG lipase / steryl ester hydrolase / phospholipase A2 / LPA acyltransferase [EC:3.1.1.3 3.1.1.13 3.1.1.4 2.3.1.51] | (RefSeq) triacylglycerol lipase SDP1 (A)
MGLL	Pno04G005493	-0.503828	-1.32488	-0.521299	K01054 acylglycerol lipase [EC:3.1.1.23] | (RefSeq) monoglyceride lipase-like (A)
	Pno06G008628	-0.891225	-1.34442	-0.542659	K01054 acylglycerol lipase [EC:3.1.1.23] | (RefSeq) caffeoylshikimate esterase-like (A)
plsC	Pno10G000360	-1.3168	-1.43496	-0.634948	K00655 1-acyl-sn-glycerol-3-phosphate acyltransferase [EC:2.3.1.51] | (RefSeq) uncharacterized protein LOC105166581 (A)
AKR1A1	Pno06G004061	-0.206012	-1.15177	-0.76819	K00002 alcohol dehydrogenase (NADP+) [EC:1.1.1.2] | (RefSeq) aldose reductase-like (A)
	Pno01G001535	-0.506385	-1.14968	-0.399972	K00002 alcohol dehydrogenase (NADP+) [EC:1.1.1.2] | (RefSeq) aldo-keto reductase family 4 member C10-like (A)
	Pno10G005534	0.0617668	-1.54395	-0.53075	K00002 alcohol dehydrogenase (NADP+) [EC:1.1.1.2] | (RefSeq) aldo-keto reductase family 4 member C9-like (A)
	Pno162G000001	-0.490761	-1.75139	-0.889482	K00002 alcohol dehydrogenase (NADP+) [EC:1.1.1.2] | (RefSeq) aldo-keto reductase family 4 member C9-like (A)
ATS1	Pno03G003825	-0.476177	-2.19153	-0.0185558	K00630 glycerol-3-phosphate O-acyltransferase [EC:2.3.1.15] | (RefSeq) glycerol-3-phosphate acyltransferase, chloroplastic (A)
	novel.3189	-1.28722	-3.17077	-0.341274	K00630 glycerol-3-phosphate O-acyltransferase [EC:2.3.1.15] | (RefSeq) glycerol-3-phosphate acyltransferase, chloroplastic (A)
ALDH7A1	novel.774	-0.388644	-3.15701	-0.287708	K14085 aldehyde dehydrogenase family 7 member A1 [EC:1.2.1.31 1.2.1.8 1.2.1.3] | (RefSeq) aldehyde dehydrogenase family 2 member C4-like (A)
Steroid biosynthesis	ID	FR1	FR2	FR3	KEGG
FDFT1	novel.9849	1.04076	1.10589	1.00623	K00801 farnesyl-diphosphate farnesyltransferase [EC:2.5.1.21] | (RefSeq) squalene synthase-like (A)
TGL4	Pno09G000718	0.0776324	-1.01446	-0.177987	K14674 TAG lipase / steryl ester hydrolase / phospholipase A2 / LPA acyltransferase [EC:3.1.1.3 3.1.1.13 3.1.1.4 2.3.1.51] | (RefSeq) triacylglycerol lipase SDP1 (A)
	Pno01G007721	-0.821195	-1.2232	-0.424065	K14674 TAG lipase / steryl ester hydrolase / phospholipase A2 / LPA acyltransferase [EC:3.1.1.3 3.1.1.13 3.1.1.4 2.3.1.51] | (RefSeq) triacylglycerol lipase SDP1 (A)
LIPA	novel.2402	-0.51256	-1.11651	-0.403475	K01052 lysosomal acid lipase/cholesteryl ester hydrolase [EC:3.1.1.13] | (RefSeq) triacylglycerol lipase 2-like (A)
	Pno04G004093	-0.467819	-1.60644	-0.370071	K01052 lysosomal acid lipase/cholesteryl ester hydrolase [EC:3.1.1.13] | (RefSeq) triacylglycerol lipase 2-like (A)
CYP51	Pno01G001347	-0.697385	-1.05559	-0.918664	K05917 sterol 14-demethylase [EC:1.14.13.70] | (RefSeq) sterol 14-demethylase (A)
	Pno05G003561	-1.01853	-1.98675	-0.488684	K05917 sterol 14-demethylase [EC:1.14.13.70] | (RefSeq) sterol 14-demethylase (A)
Nicotinate and nicotinamide metabolism	ID	FR1	FR2	FR3	KEGG
NADSYN1	Pno04G004240	0.629799	0.96785	1.25264	K01950 NAD+ synthase (glutamine-hydrolysing) [EC:6.3.5.1] | (RefSeq) glutamine-dependent NAD(+) synthetase (A)
	novel.6678	0.619091	1.11056	1.19614	K01950 NAD+ synthase (glutamine-hydrolysing) [EC:6.3.5.1] | (RefSeq) glutamine-dependent NAD(+) synthetase-like (A)
surE	Pno08G003836	-0.473058	-0.881235	-1.02889	K03787 5'-nucleotidase [EC:3.1.3.5] | (RefSeq) 5'-nucleotidase SurE-like (A)
Cyanoamino acid metabolism	ID	FR1	FR2	FR3	KEGG
NIT4	novel.8709	9.25935	7.61725	8.69425	K13035 beta-cyano-L-alanine hydratase/nitrilase [EC:3.5.5.4 4.2.1.65] | (RefSeq) bifunctional nitrilase/nitrile hydratase NIT4A (A)
GGT1	Pno64G000016			1.48873	K18592 gamma-glutamyltranspeptidase / glutathione hydrolase / leukotriene-C4 hydrolase [EC:2.3.2.2 3.4.19.13 3.4.19.14] | (RefSeq) gamma-glutamyltranspeptidase 3-like (A)
glyA	novel.7614	2.00916	2.24798	2.45621	K00600 glycine hydroxymethyltransferase [EC:2.1.2.1] | (RefSeq) serine hydroxymethyltransferase 3, chloroplastic (A)
	Pno04G004992	-1.25425	-1.28616	-1.62533	K00600 glycine hydroxymethyltransferase [EC:2.1.2.1] | (RefSeq) serine hydroxymethyltransferase, mitochondrial-like (A)
MDL3	Pno08G002953	-1.39844	-4.62795	-1.14228	K08248 (R)-mandelonitrile lyase [EC:4.1.2.10] | (RefSeq) (R)-mandelonitrile lyase-like (A)
Flavone and flavonol biosynthesis	ID	FR1	FR2	FR3	KEGG
C12RT1	novel.1176	1.11298	1.57861	1.01387	K13080 flavanone 7-O-glucoside 2''-O-beta-L-rhamnosyltransferase [EC:2.4.1.236] | (RefSeq) hypothetical protein (A)
	novel.10490	-0.800595	-1.12652	-1.01054	K13080 flavanone 7-O-glucoside 2''-O-beta-L-rhamnosyltransferase [EC:2.4.1.236] | (RefSeq) flavanone 7-O-glucoside 2''-O-beta-L-rhamnosyltransferase (A)

## Sheet: Supplementary Table 7
Supplementary Table 7 Genes and primers used in qRT-PCR.
Pathway	Gene_ID	Primers	sequence（5'-3'）	product size
Phosphatidylinositol signaling system	Pno05G004418	F	GGTGAGGAGCCATCAAACCT	140bp
		R	AGACGCTTGTATGCAGGTGAT
	Pno01G001907	F	TCATGCAGAGTGACCTCGAC	117bp
		R	GTTGGGACAATACGATGGCG
	Pno06G004003	F	GCAGGTCACTTTGGCTGATG	104bp
		R	GACCTCGTTATGGGGACCAAC
Fatty acid metabolism	Pno03G014189	F	CCTGTTCGCCGTATGGGTAG	162bp
		R	GAATTGGTGTTGGCGTGGTG
	Pno03G014193	F	CGAGTGGGATTGGTTGAGGG	168bp
		R	CCCAATACCGGCTTTATCGC
	Pno03G014236	F	CTTTACTCTGACCGGGAGCG	131bp
		R	GCAACGGACCTCCATACACA
	Pno03G014564	F	TATGTCCGTCGTCAACCAGC	189bp
		R	AGGAGGAAGCAAACCGTGAG
	Pno03G016432	F	AAGGTGGCCGTATGTCCTTC	115bp
		R	TCAGCGAGGGTAAATGGTGG
	Pno03G016521	F	CCGCCTACGTCTACGTTCAA	117bp
		R	GAATGAAGCCAAGCGTGTCG
	Pno03G016526	F	CTCTCGTCACCTCATTCCGC	141bp
		R	CTTGGACGGCAATGTAAGCG
	novel.6567	F	ACAGGTGTTGCAAGTGATGTT	158bp
		R	CAGATGCCACAGTCACAGGT
	Pno11G001143	F	TTTTGCCAGATCCTGCGTCT	185bp
		R	ACTCGCTCCTGTTTCATCCC
alpha-linolenic acid metabolism and arachidonic acid metabolism	novel.9620	F	AGAAAATTATGTGGGGGATATGGC	101bp
		R	ACCATGTTGTCTCTCTCATACG
	Pno09G015138	F	GCGACCAAGGACCCAAAGAT	119bp
		R	TCCGTCTCCGGTCCATTAGA
	novel.3895	F	GACAAGGTGCAGGGCGATAA	116bp
		R	CCGAGGGCGATGTCATGGTA
	Pno08G002017	F	TCAGCATAACTTTTACAGGACACA	70bp
		R	TAGACAATATCCATTGCGCTTAGG
	Pno10G009586	F	ATGCCACGTCATCTGTTGGT	116bp
		R	TCTCTGATCCTCGCAAACCG
	Pno06G014120	F	GGTTAGGACGCCGTGACATA	100bp
		R	TCGGACGAAATCGGCCTAAG
	Pno02G007180	F	GATCAGTTTTAGGGGCACGG	152bp
		R	GAAAGGTGGAGGTATCAGCTCT
	Pno06G014113	F	ATGTTATGGGCGATGGTCGG	104bp
		R	CACCCCTAACCCTTCAACCC
	Pno11G007847	F	AGCGACAACTCTCTATGGATCG	104bp
		R	GTTTTCCTTTTCCCGGTGGC
	novel.5751	F	TGTGAAAGCAGAGAGGGTCAA	107bp
		R	GGAACAACTCCTTCTGGTGCT
	Pno08G000253	F	CCACCACTCATGCGACGATT	157bp
		R	CGGGTGAGTGAGTGGACAAT
	Pno11G007397	F	CGATTTTGGACGCCTTGTCA	130bp
		R	AGCTCCTTCATCTTGCCACT
	Pno11G007917	F	CCAGGCACATGACTCTGGTT	112bp
		R	TGGGTGCATCGCACTAAGTT
	Pno02G008154	F	ATCTGGCTTGCTTCTGCTCA	118bp
		R	CGGGGTCTTTTTCATCCGGT
	Pno01G007721	F	TTGAGATGGAGGTGAAGCACA	127bp
		R	GCTAGAGTGGCAGGCATTAC
	Pno09G000718	F	GAATTGGAGGACCCACCGTA	199bp
		R	TTGAATCACGCTGTTGGGGT
	novel.3828	F	TGTCACGAGAAGTTCAAGCG	108bp
		R	ACCCTGTTCCATTGTAGGCA
	novel.2212	F	AGAGAAGCGGAGGCAAATCA	102bp
		R	GGAGTCTTACAGCAAGCAAAGC
	Pno05G002372	F	AGGTGGACTTTTGGGTGACA	107bp
		R	TGCTAAGAGGAGTGGTTGTGG
	Pno04G010886	F	GGCCGAATTTGCAGCTCTTG	135bp
		R	ACCCAAGATGGCAAGACGAC
	Pno02G000817	F	TTGATCCCGTTTGGAGCTGG	127bp
		R	CCCCCTTCATTCCATCAGGC
	Pno02G000800	F	TCCTCTAAACGGCAACCCAC	130bp
		R	CCTTGTGGACCGGACAATGA
Plant-pathogen interaction	Pno09G002591	F	ACTGGCTTCTTTAACGCGGA	110bp
		R	CTGGTCGAGATTGGGAGGTT
	Pno06G002488	F	CCGAGTGTCATCCTCCCATC	183bp
		R	AAAGCAAGCAGCCCAAGTTC
	Pno04G004531	F	AACTCCAACACCAACTCCGT	141bp
		R	GCGGGTATGGATGGGAACTA
	Pno11G000657	F	CGACACGAGTACAAGGGACC	108bp
		R	GCTCGACAAGAACTACCCCA
	Pno08G003005	F	AAGGACGGAGATGGTTGCAT	126bp
		R	GGTGCCATTTCCATCAGTATCG
	Pno09G001709	F	ACGAGGAGGACGAAAACAGG	123bp
		R	CCAGTCCCAATTCCTCTACCG
	novel.2003	F	GGGGGCAATTCGGTGTTACT	192bp
		R	GCTTATCCTCAAAAGCGCCC
	Pno02G006001	F	AGGTGAAGGGAGCTTTTGATGT	125bp
		R	CCGCTTGCAGTTCTCCATTT
	Pno08G010203	F	AATGGTTCTATGTGCTCTGGG	101bp
		R	TGAGGCCATCCCCATTATCATC
Taurine and hypotaurine metabolism	Pno11G000272	F	TTGGGGAGTTTTTGGGGTTCA	188bp
		R	TTGAACTCCCGCGTAGCAAA
	Pno06G005437	F	GACGAGCGGTCATACAGCA	124bp
		R	TCCTGCTTCGTCCTCTCCTAT
	Pno05G006498	F	AACTTGATGGGGCTTTCCGT	128bp
		R	TGCAACTCTAACTGCCCCAA
	Pno08G004371	F	TTGCGGGTATTGGAACTGGAG	193bp
		R	TCGACCACACCTTGATCCAAA
	Pno09G000967	F	AGGTTGTTTTGACGGACCCA	149bp
		R	TTCTGGGCCTGTGGTTTCAA
	Pno08G002869	F	TTCTCCGTGCTTTTGGTGCT	192bp
		R	TCCCATCAGTGCCATTCCAAA
	Pno09G011679	F	AATGTTGTGGATGGTTGCGT	135bp
		R	CTCCTCTGGTGTAATAAGGCCC
	Pno12G005869	F	TTGGTGCTGGTTTCATCCCT	125bp
		R	GCCCACCAGTAAACCCTCTT
	Pno12G005871	F	AAGTGCGAGATTGCGAAGGA	102bp
		R	CTTGGCAGCAATACGGGCTA
	Pno12G007521	F	CAACAAGGGCATTGATGGGGA	172bp
		R	AGCAACCAGGGAGTCAACTTT
	novel.2475	F	CTGCAGGTAATTTTTCCAAGCTCT	78bp
		R	TTCTACCTCATGCCGCAAGG
	novel.11087	F	TGCAAAAGGTATGAAGGGAGCA	103bp
		R	CTTGGGATTTACAGGGTTGTCA
	novel.8799	F	CCAGAGCCGTGTTCTCTTAC	161bp
		R	GGCTTGGGAAAGGCTGTTAATC
	Pno08G004378	F	TTGAAGGGATTGGAGCAGGT	173bp
		R	AAGAACGGTGGACAGGTAACG
	Pno07G007627	F	TTGGAGAACACACCTGACGG	151bp
		R	CCGTGCCTCCACTTCCTATT
	Pno01G016914	F	CATGCTTTAGTTGGCGCACTT	170bp
		R	CCAAGGGCAACAACCATCTG
	Pno02G006075	F	AATCTTCTGCTTGCCGCCTT	121bp
		R	GGCAGCATTCACCCAATCAA
	Pno04G004415	F	CTCTTTTGCTTGCCGCCTTC	185bp
		R	CGTGCCCCAGCAGAAATAAC
	Pno04G011452	F	ACTGCAATCACTCCTGGTGC	125bp
		R	TCACCGTCAATTCCTGTCGAG
	Pno06G003597	F	ATGGACGACTTTTCGACTCCA	157bp
		R	CCCCGCTACCTCCAATCAC
	Pno08G001364	F	GGTTTGGAGAAAACAGGGCG	148bp
		R	TGTATGCGGGCACAATCCAA
	Pno16G000643	F	TCAGGAGAATGCGATGGTGC	172bp
		R	TGCTGGCACAATCCAACCAA
	Pno16G000644	F	AAGTCAATGCCCAAAGATGCG	108bp
		R	TGGCTCCATCCATGTTGTGAC
	novel.9282	F	ACCAGCCATCCCAGGTTTAAG	136bp
		R	GTTCCATCCATGTGGGGACG
	novel.11368	F	TGCAGTCTATGTTGGGAAAAGATG	77bp
		R	AACTGTGAAACCCACACTCCATA
	18s	F	TCTCAACCATAAACGATGCCG	114bp
		R	GCCTTGCGACCATACTCCC

## Sheet: Supplementary Table 8
Supplementary Table 8 Linear equations of compounds concentration
Compounds	Linear equations	R2
Arachidonic acid	y=9.2287x+0.0169	0.9998
15 (S)-HETE	y=74.558x-48.628	0.9999
2-Aminoethanesulfonic acid	y=154.81x-0.1845	0.9997
